# Supplementary material for: Facial Masculinity: How the Choice of Measurement Method Enables to Detect Its Influence on Behaviour
Source: PLoS One. 2014 Nov 12;9(11):e112157. doi: 10.1371/journal.pone.0112157 (PMC4229127; doi:10.1371/journal.pone.0112157)
Supplement: Dataset S1 — Behaviour and masculinity scores obtained for each of the 147 participants. (XLSX) [file pone.0112157.s002.xlsx]

## Sheet: behaviour and facial measures
participant #	city (1 MAD, 2 EDI)	age	Trustworthiness scores	Bid made	Risk Aversion Score	Perceived masculinity	fWHR	EME	ULh	LLh	Nw	Index 1	Index 2	Index 3	ProcDist	DiscSco1	DiscSco2
1	1	26	0.5714	70	4	4.63889	2.08173	50.4228	9.38211	14.7056	58.061	1.07934	1.09394	-1.55098	0.06796	-0.47907	-0.18979
2	1	26	0.381	50	5	5.55556	2.44034	52.2027	9.0454	14.3513	58.4377	1.51707	-0.7476	1.66975	0.12511	-3.14717	-2.14297
3	1	23	0.381	67	4	6.47222	2.14965	54.4112	10.6707	7.63023	49.7637	1.18665	5.82608	6.09893	0.11702	-1.92885	-3.52762
4	1	28	0.5238	50	7	6.25	2.08778	46.8393	13.6144	14.7925	63.0305	0.48994	3.09535	4.18456	0.10533	-3.30945	-1.46424
5	1	25	0.7619	50	6	5.88889	2.12382	45.4319	7.42421	9.13749	61.678	1.0921	-1.85427	1.5325	0.09956	-2.69471	-2.19101
6	1	25	0.6667	70	7	4.83333	1.9444	47.6388	11.2356	13.5126	59.4852	2.63217	1.80286	3.16069	0.04021	0.47409	-1.14452
7	1	24	0.6667	67	5	2.05556	2.05078	47.7969	10.9423	12.219	58.7587	3.30609	1.93126	1.80437	0.08905	-0.19645	-2.16797
8	1	25	0.1905	60	4	5.94444	2.11545	44.7548	15.5689	14.289	48.7821	0.78034	1.67889	2.05705	0.07667	1.0021	-3.32074
9	1	21	0.6667	50	7	2.36111	2.01228	48.8926	8.48136	13.6026	52.9739	1.61383	0.55564	-0.7267	0.05901	0.31852	0.22672
10	1	21	0.8571	60	5	3.91667	1.97821	44.9585	10.7106	15.5872	62.2886	0.72435	0.91181	0.30989	0.09985	-1.49273	-0.43445
11	1	20	0.4762	55	4	6.30556	2.03814	47.541	11.4094	14.1099	56.3758	0.35134	3.31621	4.28609	0.12597	-3.8517	-1.46762
12	1	20	0.381	65	2	4.52778	1.99399	46.7751	9.82646	17.5445	57.7959	1.19468	-1.60308	1.38217	0.07423	-0.74015	-0.76174
13	1	20	0.4762	70	3	3.25	1.91456	47.4939	9.31352	13.3187	55.3821	-0.52493	3.62083	0.8681	0.07952	-1.08453	0.24921
14	1	20	0.5238	60	6	3.58333	1.6527	38.5628	14.127	19.2397	65.1382	-0.29559	4.76929	5.0126	0.10042	-0.12448	-1.22422
15	1	20	0.2381	60	4	1.05556	2.14704	52.4811	11.7248	19.8337	51.2227	-0.11176	-1.45919	-2.72222	0.06276	0.7302	1.24622
16	1	20	0.0952	65	7	5.5	2.21264	49.7178	9.35656	12.8786	54.9978	0.53278	-0.49842	-0.2906	0.089	-1.52935	-0.97236
17	1	20	0.4762	75	7	2.33333	2.13217	51.6865	8.1394	17.1089	57.0025	1.45295	-1.31458	0.43916	0.08887	-0.98441	0.11912
18	1	20	0.4286	30	5	3.77778	2.18574	50.8505	8.10444	17.3321	55.4802	0.4831	0.24768	-1.32242	0.11298	-2.14107	0.78762
19	1	24	0.6667	45	4	4.41667	2.34799	51.4103	11.4063	14.0484	60.74	-0.95343	2.95386	2.99788	0.09252	-2.24221	-0.66633
20	1	21	0.8095	20	5	5.91667	2.10149	48.8435	10.4457	11.6706	53.9925	0.50681	4.73271	5.21902	0.0887	-2.31352	-1.42273
21	1	20	0.2857	60	5	4.11111	1.9618	47.6029	10.3458	18.19	56.6504	-1.54241	0.85724	1.15838	0.08191	-0.99673	0.35859
22	1	21	0.3333	40	6	4.44444	2.23383	47.0313	13.0564	20.0276	60.9608	2.00517	-1.75683	0.06926	0.09845	-2.85855	-0.22155
23	1	19	0.2381	60	3	2.83333	2.3146	52.1354	12.8432	20.5592	60.3666	-0.59755	1.56173	1.96702	0.08738	-1.98884	-0.69395
24	1	19	0.7619	50	6	5.05556	1.79673	42.3821	11.4806	14.0246	62.5258	-1.44757	3.91881	3.45526	0.08621	-0.39965	-0.72574
25	1	20	0.619	70	5	2.88889	1.99433	45.8798	12.4179	13.028	53.9704	-0.20048	2.6787	3.77409	0.09717	-2.43112	0.32825
26	1	19	0.381	85		3.61111	2.1481	45.8665	11.3105	17.3196	59.1453	-0.72059	-1.54004	2.58597	0.07259	-1.29003	-0.02424
27	1	23	0.4762	70		5.55556	1.73333	42.8783	6.2107	16.7689	58.3839	-0.02717	0.56954	2.1462	0.10315	-1.07389	-0.59792
28	1	22	0.4762	60	4	1.86111	1.91998	44.8241	12.2793	16.8746	59.0989	0.66804	-1.23283	-2.11077	0.07947	-0.87141	0.52623
29	1	21	0.7143	55	3	5.13889	2.06813	46.8769	11.3519	17.9984	61.3605	1.44951	0.75539	2.96932	0.08318	-1.98215	-1.05567
30	1	20	0.3333	50	5	2.91667	2.36467	52.0823	8.66186	8.66186	61.4295	0.05913	-0.39807	0.50189	0.10427	-1.35704	-2.67041
31	1	20	0.7143	75	6	3.19444	1.87923	44.176	12.8239	19.1182	60.895	-1.19958	0.80745	-0.78394	0.08275	-0.83961	1.27869
32	1	20	0.619	75		3.02778	1.97839	44.8144	7.35872	19.4464	53.5222	-2.19368	1.2985	-2.33724	0.08961	-0.46059	-0.12559
33	1	22	0.5714	75	4	4.36111	1.92452	44.3966	10.0892	14.1574	58.3879	-0.94895	2.8579	3.89813	0.06212	-0.43676	-0.66002
34	1	21	0.381	60	4	2.19444	2.09808	46.5981	8.24593	11.6414	58.2109	2.6926	-4.76522	-5.74267	0.06131	0.88106	-0.52286
35	1	20	0.2857	70		3.77778	2.41196	52.5543	9.37207	16.8813	60.6093	-0.15295	1.35922	1.14463	0.10061	-1.85045	-1.2057
36	1	20	0.5238	50	7	2.75	2.27415	46.8906	10.6017	17.751	62.0645	-0.36763	-0.89442	1.03935	0.09172	-1.56287	-0.50406
37	1	19	0.7619	65	6	5.25	1.85901	46.4774	7.79441	13.5155	57.6627	0.62993	3.78616	1.49258	0.0652	-0.70608	-0.59512
38	1	19	0.5714	70	3	5.75	2.16463	49.0163	6.93029	15.8755	57.9255	0.34688	1.38279	1.43439	0.06733	-0.67401	-1.86566
39	1	19	0.8095	60	6	5.27778	1.96291	43.8101	12.2942	16.535	56.1374	0.52479	-0.63506	1.19926	0.08294	-1.77835	-0.03981
40	1	21	0.3333	15	3	4.47222	2.07623	46.4555	10.0378	13.758	59.5264	0.26855	-0.579	-0.83604	0.0864	-1.57467	0.85363
41	1	20	0.6667	80	5	1.91667	1.83204	39.4714	17.3943	16.5354	58.2677	-2.05947	-0.10104	1.58951	0.09479	0.96993	0.10999
42	1	19	0.5714	40	.	4.66667	2.22736	48.0023	14.685	23.1187	64.3683	-0.83124	1.4218	0.64036	0.09411	-1.52342	-0.10684
43	1	20	0.3333	70	8	1.44444	2.12795	47.0101	9.5148	16.7843	60.587	-0.00164	-1.89452	-2.1435	0.0767	-1.57507	-0.83405
44	1	20	0.1429	60	6	4.88889	1.98701	45.9361	7.38462	15.4482	58.0676	-0.00788	-1.64399	-3.83162	0.0574	0.60121	-0.6757
45	1	25	0.5238	30	3	5.61111	1.94421	45.7195	9.58246	17.2377	63.927	0.29294	-1.72103	-0.53549	0.08308	-1.18425	-0.19927
46	1	19	0.381	70	5	2.63889	2.17812	49.4158	10.7381	15.017	67.1467	0.05197	-4.20506	-2.8283	0.09739	-0.4918	0.25274
47	1	19	0.7143	75	6	2.55556	1.98698	48.4219	9.93431	15.2645	56.9331	-0.32711	0.7555	-0.11921	0.05871	-0.1235	0.40473
48	1	19	0.2857	60	5	3.61111	1.97527	43.4896	9.4888	12.4299	60.5999	-2.56262	-0.90291	-0.97054	0.0987	-1.09963	-0.4228
49	1	20	0.4762	55	5	3.30556	2.0423	45.7877	7.60497	14.3006	58.5336	-3.57239	1.5134	-2.4973	0.09533	-1.59432	-0.60632
50	1	24	0.4286	70	6	5.66667	2.21599	49.0575	7.43701	13.3407	54.0258	2.01809	-1.01203	-1.73765	0.11602	-2.87547	-1.12596
51	1	20	0.5238	70	4	3.86111	1.90278	42.064	13.2007	17.8458	60.4683	-3.2663	1.30705	0.19316	0.07322	-0.77428	1.68403
52	1	20	0.1905	70	6	4.08333	2.24284	47.0989	13.141	15.9795	64.0002	-0.26671	-0.25281	0.07597	0.07367	-1.3883	-0.02933
53	1	19	0.4286	70	8	4.22222	2.26112	48.4685	13.4387	20.7697	54.8253	1.34486	-0.67413	3.0571	0.09803	-0.54781	-1.41016
54	1	20	0.7619	70	6	5.13889	2.08536	46.5809	9.16744	15.4844	66.8288	-0.95167	3.80213	1.34828	0.09538	-2.13605	-0.47514
55	1	21	0.1905	70	6	3.22222	2.19997	48.755	9.42877	19.0568	53.5546	0.50363	-3.13144	-2.13838	0.10562	-1.49197	-0.54768
56	1	18	0.619	70	5	2.05556	2.02051	43.4953	8.23914	17.9645	64.1505	-1.44748	0.92051	1.2399	0.09881	-2.8976	-1.0789
57	1	18	0.2857	70	6	1.69444	2.2396	52.3001	7.38782	15.4374	56.6087	1.37451	-0.8254	-1.96982	0.09842	-1.65424	0.21206
58	1	18	0.1905	50	8	1.97222	2.23858	49.3043	13.1511	19.6194	54.6349	0.48849	-2.67511	-0.19415	0.09387	-1.28835	-0.10838
59	1	30	0.2857	51	3	6.52778	1.79496	43.5313	5.68994	9.90567	59.2872	-0.86186	3.4365	4.22319	0.08274	-1.41546	-0.87941
60	1	25	0.1905	70	4	4.44444	1.98619	48.7995	8.87105	12.2762	58.8089	1.87116	2.37318	0.14827	0.0823	0.78278	-1.02263
61	1	19	0.5238	15	2	2.97222	1.83665	44.4878	8.72906	12.7216	54.778	-0.07049	2.96725	7.78698	0.09398	-1.25361	-0.58864
62	1	20	0.381	80	5	2.58333	1.89869	43.6801	12.9093	17.2273	54.0224	-2.8523	-0.90625	1.08453	0.08999	-0.25251	0.63433
63	1	20	0.8095	75	8	4.08333	2.13509	47.3533	8.44317	16.1827	56.3054	-1.12113	-2.36074	-0.28256	0.06967	-1.19563	-1.27255
64	1	21	0.7619	70	4	2.38889	2.03913	46.7864	6.49634	12.2077	64.9837	1.5457	1.49506	1.49154	0.06759	-0.60672	-0.88153
65	1	23	0.5714	70	4	5.25	2.0096	47.9488	10.5332	14.2938	61.5922	-0.43413	1.0729	0.00066	0.05186	0.77673	-0.38183
66	1	25	0.4286	65	5	3.97222	2.03123	45.6259	7.50456	13.6617	53.2535	0.52639	-0.74264	-0.55825	0.07152	-1.1876	-1.5696
67	1	17	0.1905	80	4	2.91667	2.02929	50.2983	6.92289	11.7307	56.5909	-3.65993	1.05556	1.72213	0.08465	-0.76354	1.1368
68	1	19	0.4286	60	6	3.47222	2.24769	49.9211	8.99008	11.0536	56.5438	-0.59349	-0.56069	1.57707	0.07113	-0.51841	-2.56183
69	1	19	0.5238	70	4	5.91667	1.98127	49.2662	8.90408	8.13388	60.9222	2.97375	2.46912	3.65213	0.11124	-3.1169	-0.80065
70	1	20	0.3333	40	5	4.75	2.01925	45.2446	9.2514	16.8809	62.6	0.15107	1.63271	-0.06178	0.068	-1.04201	-0.01139
71	1	24	0.7143	10	4	5.38889	2.41116	50.4293	10.5407	11.7344	57.9471	2.14317	-2.64478	0.53627	0.15718	-1.69358	-0.31044
72	1	21	0.5238	70	6	3.33333	2.03244	46.5325	11.1074	15.8586	55.1255	-1.3039	0.06631	-0.26212	0.04863	0.61022	-0.53151
73	1	24	0.0952	73	4	2.41667	2.05776	53.0483	7.94892	14.075	53.0539	0.41628	4.26986	-2.32694	0.08574	-0.62189	1.55656
74	1	21	0.4762	50	3	5.77778	2.00074	46.6563	8.62261	15.9953	58.9173	-1.52077	2.02639	3.03981	0.07144	-1.13056	-0.75296
75	1	20	0.2857	10	4	5.97222	2.34787	48.7005	12.1761	14.1372	57.0141	0.29377	1.14985	0.80596	0.09497	-2.57818	-2.57807
76	1	20	0.4286	45	3	3.91667	2.2115	49.6403	8.05459	16.7881	55.4405	-2.68818	-0.02874	-2.27423	0.10109	-2.70579	1.38211
77	1	20	0.381	80	4	4.11111	2.05036	46.6133	9.20804	9.91233	61.7694	-1.11584	-1.48195	1.48656	0.06744	-1.17609	0.66417
78	1	20	0.3333	70	4	3.66667	2.15807	47.6488	11.1713	18.8516	56.6238	0.55947	-2.4004	-0.21234	0.07589	-0.53088	1.19267
79	2	21	0.8571	51	4	6	2.07446	49.1523	7.49473	12.4912	61.2579	1.87245	-0.41818	-0.15176	0.0664	0.21597	0.57928
80	2	23	0.4286	40	5	2.47222	1.87526	45.9218	5.15218	14.4261	57.7412	-0.79444	-0.30762	-2.04845	0.07647	0.41809	-0.18672
81	2	19	0.3333	60	5	2.08333	2.07031	52.3758	9.05358	21.3657	57.2819	0.96617	2.36815	1.32973	0.05846	0.81218	0.98611
82	2	21	0.619	51	2	5.13889	2.04444	51.3691	5.61762	15.7694	55.0642	-0.49743	-3.41308	-3.27749	0.086	-0.2412	0.01182
83	2	18	0.7143	40	7	4.58333	2.17952	51.7341	8.83814	11.5235	63.745	-2.06291	2.45838	3.22464	0.07373	-0.95412	-0.1742
84	2	18	0.381	70	7	4.91667	2.07155	47.7995	9.33347	19.2308	58.9744	0.56357	-2.47361	0.64853	0.04437	0.76143	0.04945
85	2	19	0.2857	40	4	1.47222	2.16773	50.0314	10.1742	17.1071	55.6805	1.08237	-0.71399	-2.06111	0.07816	-0.983	0.30128
86	2	19	0.6667	65	6	4.91667	2.29635	54.9512	8.65659	13.0623	53.7825	0.97798	-3.80513	-4.42336	0.09119	-0.98037	1.02602
87	2	19	0.2857	70	4	4.19444	2.15693	47.7348	11.1786	17.2826	58.0334	1.52648	-3.27575	-0.72205	0.06548	-0.56593	-0.49369
88	2	19	0.7619	51	5	3.25	2.1203	51.7691	8.23472	18.859	57.6551	0.59834	-1.22511	-1.47603	0.07093	-1.29764	0.24773
89	2	18	0.7143	60	6	1.25	2.03814	48.9866	9.09014	15.6371	54.5563	0.83635	-1.42732	-1.85826	0.06459	-0.1306	0.40284
90	2	19	0.4286	79	4	4.22222	2.11905	47.802	12.255	13.6335	60.9711	-0.86513	-0.83072	-0.5453	0.07687	-0.24076	-0.17699
91	2	20	0.381	70	4	4.97222	2.3415	50.0849	12.7907	19.7674	62.7907	-0.2454	3.57949	2.41458	0.10189	-1.24693	-0.34367
92	2	19	0.5714	60	6	2.77778	1.81919	40.9658	6.78364	13.3038	60.1032	0.40108	-6.9095	-5.09883	0.10756	0.21491	0.33945
93	2	18	0.9048	65	9	3.33333	2.19763	49.2675	8.50394	12.0864	60.2401	-1.58274	-6.0465	-4.15667	0.06279	1.34621	0.41961
94	2	20	0.2381	70	5	3.5	2.37588	51.009	8.51689	18.2269	60.2716	-0.55552	-2.22663	-2.96588	0.10952	-0.72876	0.6156
95	2	20	0.2857	55	4	3.38889	2.22783	53.3531	8.69103	15.2481	55.416	0.92403	-2.31784	-5.61696	0.10455	-1.03892	0.96815
96	2	22	0.4762	51	4	4.77778	2.29474	46.4496	12.085	23.0975	57.1396	-0.70797	-2.97075	-1.4571	0.05417	0.23658	-0.1368
97	2	22	0.5238	50	4	3.80556	1.90822	45.6064	9.40916	18.8183	49.4121	-0.15608	1.90012	1.55661	0.07892	-1.24062	0.00172
98	2	19	0.5714	75	7	4.19444	1.94636	43.904	7.59494	17.7215	59.5071	-3.14883	0.62549	1.2121	0.10047	-1.49517	0.32296
99	2	22	0.619	60	6	4.44444	2.08976	48.2369	6.31976	12.9091	52.8228	0.47757	-0.59724	-3.05584	0.05317	0.25096	-0.16636
100	2	18	0.5238	71	4	3.66667	1.89702	45.7502	7.24087	11.9633	53.5676	-0.06207	1.00196	2.02639	0.06078	-0.13612	-0.35831
101	2	20	0.381	64	3	3.05556	2.06936	46.2122	10.4374	21.5173	68.3958	-0.6514	-0.43027	-0.17727	0.06051	-0.08147	0.79105
102	2	19	0.5238	51	6	2.75	2.2442	52.2292	8.43312	13.3067	61.5475	0.47584	1.26499	3.67905	0.0776	-1.32968	-0.12637
103	2	20	0.0952	65	6	5.58333	2.15569	51.5819	8.04598	11.5516	62.069	-1.32091	4.31639	0.08924	0.09477	-1.0614	-0.68323
104	2	19	0.4762	65	7	2.19444	2.02238	45.2434	8.83607	16.2929	57.5363	-1.14156	-1.88667	-2.67406	0.06058	0.6122	0.23348
105	2	21	0.3333	85	4	5.30556	2.21638	46.8846	8.62556	13.5544	55.4637	-0.43324	-2.07489	-0.65077	0.08573	-1.66361	-0.70172
106	2	19	0.7619	60	4	4.91667	2.14456	50.4298	9.05814	20.2234	62.9575	-0.85034	1.88499	1.21821	0.08526	-0.72203	0.4599
107	2	22	0.4762	45	6	5.36111	2.06188	49.0027	7.8937	13.0419	51.9249	-0.97936	0.74509	-0.22866	0.1422	-2.72066	0.07848
108	2	19	0.619	51	4	1.36111	1.91797	44.9597	9.59725	21.4271	61.9461	-3.437	-2.59731	-5.54415	0.12985	0.03227	1.21959
109	2	19	0.2857	50	4	4.22222	2.1283	51.4523	8.77797	16.4952	54.8733	-0.05145	3.30708	2.15804	0.0855	-0.79797	-0.7212
110	2	18	0.7143	68	3	3.66667	1.87879	41.141	10.2054	16.5043	56.9761	-0.56514	-3.89088	-0.13927	0.06628	0.74224	0.69201
111	2	18	0.381	50	6	3.83333	2.18726	49.2231	7.2242	19.2645	61.4175	-0.36431	-6.57478	-6.03689	0.08429	-0.84349	0.3173
112	2	19	0.0476	79	5	4.52778	2.19543	50.1631	9.4684	14.9709	52.8178	0.94465	-2.38789	-1.54806	0.05255	0.22091	-0.15743
113	2	19	0.4286	65	5	5.38889	1.97897	44.5641	11.9039	17.8955	60.7217	0.98214	0.02575	-1.1123	0.09932	-2.16014	-0.1986
114	2	18	0.7619	65	5	2.5	2.03323	50.0322	10.1308	15.4229	54.9417	-1.251	3.50044	2.48518	0.0713	-0.72937	-0.06921
115	2	19	0.4762	55	8	4.25	2.15388	49.8901	8.62069	14.6805	63.4427	-0.52801	2.19505	0.977	0.0575	-0.19493	0.2413
116	2	18	0.8095	75	6	2.22222	2.05793	45.9727	11.5942	21.8039	64.223	2.35755	0.08426	0.88979	0.08908	-1.43114	0.52387
117	2	20	0.2857	50	2	4.36111	1.92565	47.3718	6.96921	15.2776	55.7658	-0.03595	-1.24315	-3.94307	0.07442	0.61728	0.52416
118	2	20	0.2381	79	7	2.5	2.08249	45.8999	11.3113	17.4877	54.9614	-0.55293	1.49317	1.85221	0.07095	-0.52113	-0.6463
119	2	19	0.1429	60	4	3.5	2.06779	47.3533	10.4623	19.7963	55.811	-0.87387	4.50342	2.39666	0.07928	-1.31414	-0.34992
120	2	22	0.381	51	6	4.5	2.13628	49.8454	8.20831	16.2516	62.7815	1.82928	0.08461	0.81222	0.08392	0.61001	0.21146
121	2	22	0.6667	79	4	4.80556	2.05131	49.5359	13.7489	16.2487	60.0474	0.67815	2.94987	3.21301	0.05596	0.22167	0.67359
122	2	18	0.619	65	5	3.91667	1.97841	46.568	8.50394	15.8182	51.7694	-0.61536	0.0206	0.68588	0.05207	0.43462	0.53961
123	2	18	0.2381	40	7	1.61111	2.0476	48.2955	7.69723	17.8957	57	-1.58457	-3.26127	-3.57608	0.14336	-0.73387	0.97487
124	2	20	0.5714	60	4	2.69444	1.92972	46.8895	5.99719	11.7615	50.5742	-1.23493	-2.35799	-4.51294	0.0912	-0.23804	0.71356
125	2	18	0.2857	65	6	3.97222	2.34464	54.1526	8.3171	13.5552	50.9529	-0.10882	-0.38765	-1.48101	0.09486	-1.2575	0.13072
126	2	19	0.4762	60	5	1.25	2.06715	46.2252	12.2523	18.3278	58.57	-1.62163	0.69577	1.19654	0.03776	0.50412	0.41959
127	2	19	0.5714	75	6	4.11111	2.03355	50.8797	9.16107	13.6827	47.7242	-1.78231	-1.20989	-2.56821	0.11296	-1.17836	0.9918
128	2	21	0.381	60	4	5.61111	2.26286	50.822	8.30455	11.803	52.9671	1.99917	2.45572	0.71692	0.0876	-1.17905	-0.57918
129	2	20	0.7619	50	6	6.08333	2.02119	45.6223	4.87479	6.21416	54.8549	0.06867	-0.64128	-1.29104	0.08337	-0.20681	-1.04723
130	2	21	0.5238	50	4	4.36111	2.05037	51.3826	6.37674	13.146	50.5736	0.03048	0.50475	-0.71119	0.05974	-0.78451	0.27878
131	2	20	0.619	55	4	4.33333	2.06349	46.6798	5.99511	10.6468	63.4899	0.61422	-2.48184	-1.74307	0.06085	-0.20882	0.23426
132	2	18	0.8095	50	4	3.02778	1.96464	44.9178	8.44828	13.9582	65.2926	-1.118	-3.60525	0.23825	0.12988	-1.2737	0.54989
133	2	21	0.5714	50	8	4.52778	2.02186	45.4781	9.63855	12.1083	60.241	-0.78269	1.79903	0.83027	0.07049	-0.46796	-0.05982
134	2	22	0.381	55	4	4.94444	1.96635	47.9969	9.82034	16.0211	57.3655	1.74217	3.54329	-0.31704	0.06507	-0.22386	0.26216
135	2	19	0.2857	70	3	3.47222	2.31513	50.015	7.13477	14.4664	53.6296	0.05137	-2.32247	-3.61096	0.06768	-0.15743	-0.28071
136	2	18	0.4762	72	6	3.77778	2.27024	51.057	9.69874	8.3166	58.913	0.45449	-0.42139	-0.42571	0.08068	-1.15015	-0.04233
137	2	17	0.4762	55	5	3.13889	1.93337	47.5031	8.72705	16.0445	51.8361	-0.78818	-0.34352	-0.73273	0.06259	-0.24366	1.35727
138	2	19	0.3333	60	7	3.80556	1.97864	47.0415	9.59725	22.6487	52.4988	-0.23257	3.82351	2.79619	0.10254	-2.66286	-0.10108
139	2	18	0.619	65	5	3.02778	2.21189	48.8141	8.0032	12.7173	59.4881	1.0616	-4.18664	-2.00951	0.08067	-1.18136	-0.68371
140	2	22	0.8095	65	5	6.13889	2.11403	50.4065	9.2517	11.5326	64.2618	1.46616	0.67822	0.06584	0.09472	-2.28713	0.1376
141	2	20	0.3333	45		2.80556	2.21112	50.2934	10.7075	16.6985	55.9167	0.84694	-3.10413	-4.56866	0.11893	-1.42526	0.10973
142	2	20	0.2857	70	3	5.75	2.26766	54.5468	6.02366	8.43312	53.0219	1.32819	-3.3537	-1.67329	0.08853	-0.41119	0.00434
143	2	20	0.4286	50	6	4.19444	2.39564	55.1054	8.43312	14.5069	48.2495	0.47327	-2.79209	-0.87758	0.10588	-0.85308	0.18976
144	2	21	0.0952	55	4	5.02778	2.42797	56.1935	9.5723	14.9282	55.3169	3.39269	-2.76126	-2.91251	0.10492	-1.08001	-0.43409
145	2	19	0.381	70	9	5.55556	2.06512	46.3026	8.77122	14.4578	57.8313	-0.97704	0.39216	-3.3544	0.12917	-1.62532	0.67157
146	2	18	0.6667	60	7	5.72222	1.97025	46.7796	6.96498	12.8218	61.5678	0.15708	0.31164	-0.83876	0.06492	-0.80105	-0.16042
147	2	18	0.2857	70	4	3.83333	2.43495	53.3179	9.23711	13.4103	57.5719	2.03806	-1.89883	-2.72891	0.13034	-1.30122	-1.00591

## Sheet: trust
participant #	investor #1	investor #2	investor #3	investor #4	investor #5	investor #6	investor #7	investor #8	investor #9	investor #10	investor #11	investor #12	investor #13	investor #14	investor #15	investor #16	investor #17	investor #18	investor #19	investor #20	investor #21
1	1	0	1	0	0	1	0	1	1	0	1	1	1	1	0	1	1	0	1	0	0		0.571429
2	1	0	1	1	0	1	0	0	0	0	0	0	0	1	1	0	0	0	1	1	0		0.380952
3	1	0	0	0	1	0	1	0	1	0	0	1	0	0	1	1	0	0	0	1	0		0.380952
4	1	0	1	0	1	0	0	1	0	0	1	0	1	1	0	1	1	1	1	0	0		0.52381
5	1	1	1	0	1	1	1	1	1	0	1	0	1	1	1	0	0	1	1	1	1		0.761905
6	1	0	1	0	0	0	1	1	1	0	1	1	1	0	1	1	0	1	1	1	1		0.666667
7	1	1	1	1	1	0	1	0	0	0	1	1	1	0	1	0	0	1	1	1	1		0.666667
8	1	0	0	0	0	1	0	0	1	0	0	0	0	0	0	1	0	0	0	0	0		0.190476
9	1	0	1	1	1	0	1	1	0	0	1	1	1	0	1	1	1	0	1	1	0		0.666667
10	1	1	1	1	1	1	1	0	1	1	1	1	1	0	1	1	0	1	1	1	1		0.857143
11	1	0	0	1	1	1	0	0	0	1	1	1	0	0	0	1	0	0	1	1	0		0.47619
12	0	1	0	0	1	0	1	1	0	1	0	0	0	0	0	1	1	0	0	1	0		0.380952
13	0	0	0	0	1	1	0	0	1	1	1	1	0	1	0	1	1	0	1	0	0		0.47619
14	0	1	1	0	0	0	0	1	0	0	0	1	0	1	1	1	1	1	1	1	0		0.52381
15	0	0	1	0	1	0	1	0	0	0	0	0	0	0	1	0	1	0	0	0	0		0.238095
16	0	0	0	0	0	0	0	1	0	0	0	0	0	0	0	1	0	0	0	0	0		0.0952381
17	0	0	1	1	1	0	1	0	0	0	1	0	0	0	1	0	1	0	1	1	1		0.47619
18	1	0	1	1	1	1	0	0	0	0	1	0	1	1	0	1	0	0	0	0	0		0.428571
19	1	0	1	1	0	0	0	1	1	1	0	1	1	0	1	1	0	1	1	1	1		0.666667
20	1	1	1	0	1	0	1	1	0	1	1	1	1	1	1	1	0	1	1	1	1		0.809524
21	0	0	0	0	0	0	0	1	0	0	1	0	0	1	1	0	0	1	1	0	0		0.285714
22	0	0	0	0	0	0	1	1	0	0	0	1	1	0	1	1	0	1	0	0	0		0.333333
23	0	0	0	0	0	0	1	0	1	0	0	0	0	0	0	1	1	0	0	1	0		0.238095
24	1	1	1	1	1	1	0	1	1	1	1	0	0	1	0	0	1	1	1	1	1		0.761905
25	0	1	1	1	0	1	1	1	0	0	1	1	1	1	0	0	0	0	1	1	1		0.619048
26	0	0	1	0	1	1	0	1	0	0	0	0	0	0	0	1	0	0	1	1	1		0.380952
27	1	0	0	0	0	1	0	1	1	0	0	0	0	0	1	1	1	1	1	0	1		0.47619
28	1	0	1	0	1	1	0	1	1	0	0	0	0	0	1	1	0	1	1	0	0		0.47619
29	1	1	1	1	1	1	1	1	0	0	0	1	1	1	1	0	0	1	1	1	0		0.714286
30	0	0	1	0	1	0	0	0	0	0	0	0	0	1	0	1	0	1	1	1	0		0.333333
31	0	0	1	0	1	1	1	1	1	1	1	1	0	1	1	1	0	0	1	1	1		0.714286
32	0	1	1	0	1	1	0	1	1	0	1	0	1	1	1	1	0	1	0	0	1		0.619048
33	1	0	1	0	1	1	1	1	1	0	0	0	0	0	0	1	1	0	1	1	1		0.571429
34	0	0	1	0	1	0	0	0	1	0	0	0	1	1	0	0	0	1	1	1	0		0.380952
35	0	0	1	0	0	0	0	0	1	0	0	1	0	0	0	1	0	0	1	1	0		0.285714
36	1	0	1	0	1	1	1	0	0	0	1	0	0	0	1	1	1	0	0	1	1		0.52381
37	1	1	1	1	1	1	1	1	1	0	1	1	1	1	1	1	0	0	0	0	1		0.761905
38	1	0	1	1	1	0	0	1	1	0	1	0	1	0	1	0	0	1	1	1	0		0.571429
39	1	1	1	1	1	0	1	1	1	0	1	0	0	1	1	1	1	1	1	1	1		0.809524
40	0	0	1	1	1	0	0	0	0	0	0	0	0	0	0	1	1	0	1	0	1		0.333333
41	0	1	1	1	1	1	1	0	1	0	0	1	1	0	1	0	1	1	1	1	0		0.666667
42	0	1	1	0	1	0	0	1	1	0	1	0	0	0	1	1	1	0	1	1	1		0.571429
43	1	1	0	0	0	0	1	0	0	0	1	0	0	0	0	0	1	1	1	0	0		0.333333
44	0	0	0	0	0	1	0	0	0	0	0	1	1	0	0	0	0	0	0	0	0		0.142857
45	0	1	0	0	0	0	0	1	1	0	0	1	1	0	1	1	0	1	1	1	1		0.52381
46	0	0	1	0	1	0	1	0	0	0	0	0	0	0	0	1	1	0	1	1	1		0.380952
47	1	1	1	0	0	0	1	0	0	1	1	1	1	1	1	1	1	0	1	1	1		0.714286
48	1	0	1	0	0	0	0	0	1	0	0	0	0	1	0	0	1	0	0	1	0		0.285714
49	1	1	0	1	1	0	0	0	0	0	1	1	0	1	0	0	0	1	1	1	0		0.47619
50	0	0	1	0	0	0	0	1	0	1	1	0	0	0	1	1	0	1	1	0	1		0.428571
51	0	0	0	1	1	1	0	1	0	0	0	1	1	1	1	1	0	1	1	0	0		0.52381
52	0	0	0	0	0	0	0	1	0	0	0	1	1	0	0	0	0	0	0	1	0		0.190476
53	0	1	1	0	0	0	0	0	0	0	0	1	0	0	1	0	1	1	1	1	1		0.428571
54	0	1	1	0	1	0	1	0	1	1	1	0	1	1	1	1	1	1	1	1	1		0.761905
55	0	0	1	0	0	0	0	0	0	0	1	0	0	0	0	1	0	0	0	1	0		0.190476
56	1	0	1	0	1	1	0	0	0	1	0	1	0	1	1	1	1	0	1	1	1		0.619048
57	0	1	1	0	1	0	0	1	0	0	0	1	0	0	0	0	0	0	0	0	1		0.285714
58	1	0	0	0	0	0	1	1	0	0	0	0	0	0	0	0	1	0	0	0	0		0.190476
59	0	0	0	1	0	0	0	0	0	0	0	1	0	1	0	0	0	0	1	1	1		0.285714
60	0	0	0	0	0	0	1	0	0	0	0	0	0	0	0	1	0	0	1	1	0		0.190476
61	0	0	0	1	1	1	1	0	0	0	1	1	0	1	1	0	1	0	0	1	1		0.52381
62	0	0	1	0	0	0	0	1	0	0	0	1	0	0	1	1	1	0	1	0	1		0.380952
63	1	1	1	0	1	1	0	1	1	1	0	1	0	1	1	1	1	1	1	1	1		0.809524
64	1	0	1	1	1	1	1	0	0	1	1	1	1	1	1	1	0	1	1	1	0		0.761905
65	0	1	1	0	1	1	1	1	0	0	0	1	0	1	1	0	1	0	1	0	1		0.571429
66	0	0	0	1	1	0	1	0	1	0	1	0	0	0	0	1	1	0	1	1	0		0.428571
67	0	0	0	0	1	0	0	1	0	0	0	0	0	0	0	1	0	0	0	1	0		0.190476
68	1	0	1	0	0	0	1	0	1	1	0	0	0	0	1	1	1	0	0	1	0		0.428571
69	0	1	0	1	0	0	1	1	0	0	1	0	1	1	0	1	0	1	1	1	0		0.52381
70	0	0	0	0	1	0	0	0	1	0	1	1	1	1	0	0	0	0	1	0	0		0.333333
71	1	0	1	1	0	1	0	1	1	0	1	0	1	1	1	1	0	1	1	1	1		0.714286
72	0	1	0	1	1	0	1	0	0	0	0	0	1	1	0	1	0	1	1	1	1		0.52381
73	0	0	0	0	0	0	0	1	0	0	0	0	0	0	0	0	0	0	0	0	1		0.0952381
74	0	1	1	0	1	0	0	0	1	0	1	0	0	0	0	1	1	0	1	1	1		0.47619
75	0	1	1	1	0	0	0	0	0	0	0	0	0	0	0	0	0	0	1	1	1		0.285714
76	0	0	1	0	1	1	1	0	1	0	0	0	0	1	0	0	0	0	1	1	1		0.428571
77	0	0	1	0	0	0	1	0	0	0	0	1	1	1	0	0	0	0	1	1	1		0.380952
78	0	1	1	0	0	1	0	0	0	0	0	1	0	1	0	0	0	0	1	0	1		0.333333
79	1	1	1	1	1	1	1	1	1	0	1	1	1	1	0	1	1	1	1	1	0		0.857143
80	0	1	1	0	1	1	0	0	0	0	0	0	1	0	0	0	0	1	1	1	1		0.428571
81	1	1	1	0	0	0	0	0	1	0	0	0	0	0	1	1	0	0	1	0	0		0.333333
82	0	1	1	0	1	1	1	1	1	0	1	1	1	0	0	1	1	1	0	0	0		0.619048
83	1	0	1	1	1	1	0	1	1	0	1	0	0	1	1	0	1	1	1	1	1		0.714286
84	0	0	0	0	0	0	1	0	1	0	0	1	1	0	0	1	1	0	1	1	0		0.380952
85	1	0	0	0	1	0	0	0	1	0	0	0	0	0	0	0	0	1	1	0	1		0.285714
86	0	0	1	1	1	0	0	0	1	0	0	1	1	1	1	1	1	1	1	1	1		0.666667
87	0	0	0	0	1	0	0	0	1	0	0	0	0	0	1	1	1	1	0	0	0		0.285714
88	1	1	1	1	0	1	0	1	1	1	1	1	0	0	1	1	1	1	1	0	1		0.761905
89	0	1	1	0	1	0	1	1	1	0	1	0	1	0	1	1	1	1	1	1	1		0.714286
90	0	1	1	1	1	0	0	1	0	0	0	0	0	0	0	1	0	1	1	1	0		0.428571
91	0	1	1	0	0	0	1	0	1	0	0	0	1	1	0	0	1	0	0	1	0		0.380952
92	0	1	1	0	1	0	1	1	1	1	0	0	0	1	0	1	0	0	1	1	1		0.571429
93	1	1	1	1	1	1	1	1	1	1	1	1	1	1	1	1	1	0	1	0	1		0.904762
94	0	0	0	0	1	0	0	0	0	0	1	0	0	0	0	1	0	0	1	1	0		0.238095
95	0	0	0	0	1	0	0	1	1	0	0	1	0	0	0	0	0	0	1	0	1		0.285714
96	0	0	1	0	0	1	1	1	1	0	0	0	1	1	1	1	0	0	1	0	0		0.47619
97	0	1	1	0	1	1	0	1	1	0	1	0	0	1	0	1	0	0	1	1	0		0.52381
98	1	0	1	0	1	1	0	0	0	1	0	1	1	1	0	1	0	0	1	1	1		0.571429
99	0	1	1	0	1	1	1	1	1	0	1	0	0	0	1	1	1	0	1	0	1		0.619048
100	0	0	0	1	1	1	1	1	0	0	1	1	0	0	0	1	0	0	1	1	1		0.52381
101	0	0	1	0	0	0	0	1	0	0	1	0	0	0	0	1	1	1	1	1	0		0.380952
102	1	1	1	0	0	0	1	0	0	1	1	1	0	0	0	1	0	0	1	1	1		0.52381
103	0	0	0	0	0	0	0	1	0	0	0	0	0	0	0	0	0	0	0	1	0		0.0952381
104	0	1	0	0	0	0	0	1	1	0	0	1	1	0	1	0	1	1	1	0	1		0.47619
105	0	1	1	0	0	0	0	0	1	0	0	0	1	0	0	0	1	1	1	0	0		0.333333
106	1	0	1	1	1	1	0	1	0	0	1	0	1	1	1	1	1	1	1	1	1		0.761905
107	0	0	0	1	1	0	1	0	0	0	1	1	1	0	1	1	0	0	1	1	0		0.47619
108	0	0	1	0	1	1	1	0	1	1	0	1	1	1	1	1	0	0	1	1	0		0.619048
109	0	0	0	0	1	0	1	1	0	0	0	0	0	0	0	1	1	0	0	1	0		0.285714
110	0	1	1	1	1	1	1	1	0	0	1	1	1	0	1	0	1	1	1	1	0		0.714286
111	0	0	0	0	0	1	1	1	1	0	0	0	1	0	1	0	1	1	0	0	0		0.380952
112	0	0	0	0	0	0	0	0	0	0	0	0	0	0	0	0	0	1	0	0	0		0.047619
113	0	0	1	0	1	0	0	1	0	0	1	1	0	0	1	0	1	1	0	0	1		0.428571
114	1	1	1	0	1	1	1	1	1	1	0	0	1	1	0	1	1	0	1	1	1		0.761905
115	0	0	1	1	1	1	0	1	0	0	0	0	0	1	1	0	0	0	1	1	1		0.47619
116	1	1	1	0	1	0	0	1	1	1	1	1	1	0	1	1	1	1	1	1	1		0.809524
117	0	0	0	0	0	0	0	0	1	0	1	0	0	1	1	0	0	0	0	1	1		0.285714
118	0	0	1	1	0	0	1	0	1	0	0	0	0	0	0	0	0	0	0	1	0		0.238095
119	0	0	1	0	0	0	0	0	0	0	0	0	0	0	0	1	0	0	0	1	0		0.142857
120	1	0	1	0	0	0	0	0	0	0	1	0	0	0	1	1	0	1	1	0	1		0.380952
121	0	1	1	0	1	0	1	1	1	1	0	1	0	1	0	1	0	1	1	1	1		0.666667
122	1	1	1	1	1	0	0	1	1	0	0	1	1	1	1	0	1	0	1	0	0		0.619048
123	0	0	1	0	1	1	0	0	0	0	1	0	0	0	0	1	0	0	0	0	0		0.238095
124	0	1	1	1	1	1	1	0	1	0	1	0	1	1	0	0	0	0	1	1	0		0.571429
125	0	0	1	1	0	0	0	1	0	0	0	0	0	0	1	1	1	0	0	0	0		0.285714
126	0	0	1	0	1	1	1	0	1	0	0	0	0	0	1	1	0	0	1	1	1		0.47619
127	0	1	0	0	1	1	1	1	0	0	1	0	0	0	1	1	1	0	1	1	1		0.571429
128	0	0	1	0	1	1	1	1	0	0	0	0	0	0	1	0	0	0	1	1	0		0.380952
129	1	1	1	0	1	1	1	1	1	1	0	1	1	1	1	0	0	1	1	1	0		0.761905
130	1	0	1	0	0	0	1	0	0	0	1	1	1	0	1	0	1	1	1	0	1		0.52381
131	0	0	1	0	1	1	0	0	1	0	1	1	0	1	1	1	1	1	1	0	1		0.619048
132	1	0	1	0	1	0	1	1	1	1	1	0	1	1	1	1	1	1	1	1	1		0.809524
133	1	1	1	0	1	0	1	1	1	0	1	0	0	1	1	1	0	0	0	1	0		0.571429
134	1	0	0	1	0	0	0	0	1	0	0	1	0	1	1	1	0	0	0	1	0		0.380952
135	0	0	0	1	0	0	0	0	0	0	1	0	0	0	1	0	0	1	1	1	0		0.285714
136	0	0	0	0	0	1	1	0	1	0	1	1	1	0	0	1	1	0	0	1	1		0.47619
137	1	1	0	0	0	0	1	1	0	1	0	1	1	1	0	0	1	0	0	1	0		0.47619
138	1	0	1	1	0	1	0	0	0	0	0	1	0	0	0	0	0	0	1	1	0		0.333333
139	1	0	1	0	1	1	0	1	1	1	1	1	1	0	0	1	0	0	1	1	0		0.619048
140	1	1	1	1	1	1	1	1	1	0	1	0	0	0	1	1	1	1	1	1	1		0.809524
141	0	0	1	0	0	0	0	0	0	0	1	0	1	0	1	1	0	1	0	0	1		0.333333
142	0	0	0	1	0	1	0	1	0	0	0	0	0	0	1	0	0	0	0	1	1		0.285714
143	0	0	1	1	1	0	0	0	0	1	0	1	1	0	0	1	0	0	1	0	1		0.428571
144	0	0	0	0	0	0	1	0	1	0	0	0	0	0	0	0	0	0	0	0	0		0.0952381
145	0	0	0	0	0	0	0	1	1	0	0	1	1	1	1	1	0	0	0	1	0		0.380952
146	1	0	1	1	1	1	1	0	0	0	1	1	1	1	1	1	1	0	1	0	0		0.666667
147	0	0	0	1	0	0	0	0	1	0	0	1	0	0	0	1	0	0	0	1	1		0.285714
investor age	27	34	20	25	25	35	28	34	23	28	20	33	34	20	20	32	34	24	25	25	31

## Sheet: perceived masculinity
participant #	rater #1	rater #2	rater #3	rater #4	rater #5	rater #6	rater #7	rater #8	rater #9	rater #10	rater #11	rater #12	rater #13	rater #14	rater #15	rater #16	rater #17	rater #18	rater #19	rater #20	rater #21	rater #22	rater #23	rater #24	rater #25	rater #26	rater #27	rater #28	rater #29	rater #30	rater #31	rater #32	rater #33	rater #34	rater #35	rater #36
1	5	4	5	5	4	6	4	5	4	5	5	3	6	4	5	3	4	5	5	5	5	6	3	6	4	6	4	6	4	4	6	4	4	4	5	4		4.63889
2	7	5	7	6	7	3	5	5	5	6	6	6	5	4	5	6	7	4	6	5	5	7	4	6	6	7	5	4	5	7	6	7	3	6	5	7		5.55556
3	7	6	7	5	7	7	7	6	7	7	7	5	7	7	5	5	7	7	7	6	7	6	7	6	7	7	7	7	5	7	5	7	6	6	7	7		6.47222
4	7	5	7	6	7	5	7	6	7	5	6	7	7	7	6	4	5	7	7	6	7	5	6	6	6	7	7	7	5	7	6	7	6	7	5	7		6.25
5	5	7	4	6	5	7	6	6	4	5	6	7	5	7	4	7	5	5	7	6	7	4	7	5	7	5	7	6	6	7	5	7	6	6	6	7		5.88889
6	6	6	4	6	3	6	4	6	2	6	6	3	6	5	4	3	4	6	5	7	4	6	4	6	5	6	4	6	3	5	6	6	4	3	5	3		4.83333
7	2	3	3	1	3	1	2	3	2	2	3	3	1	3	2	3	2	2	3	1	2	1	2	3	2	3	2	1	3	1	2	1	1	3	1	1		2.05556
8	7	5	7	6	6	7	7	5	6	7	7	5	7	5	6	6	7	6	7	4	7	4	6	5	7	7	6	3	7	6	6	5	5	4	7	6		5.94444
9	1	4	3	1	4	1	4	1	3	2	2	4	2	3	2	3	2	3	4	1	3	1	2	3	4	2	1	2	2	2	4	1	3	3	1	1		2.36111
10	4	4	2	4	6	4	3	4	4	4	3	4	3	5	2	5	3	5	4	2	5	4	4	4	5	2	5	5	3	6	4	4	3	4	4	4		3.91667
11	7	5	6	6	7	6	7	5	6	5	7	7	7	7	5	6	6	7	7	6	7	5	7	5	6	7	7	7	3	7	7	7	6	7	7	7		6.30556
12	6	3	6	5	4	2	4	5	4	6	3	5	3	6	2	6	5	6	5	6	4	6	2	6	5	6	3	5	3	5	6	5	4	3	5	3		4.52778
13	2	5	3	2	3	3	4	2	4	2	2	3	5	3	4	2	2	4	3	3	4	3	5	2	5	2	4	3	3	5	2	4	2	4	3	5		3.25
14	4	4	4	2	3	4	4	3	4	3	3	3	4	5	4	2	3	5	4	5	5	1	4	3	5	2	3	5	3	5	4	3	3	4	3	3		3.58333
15	1	1	1	1	1	1	2	1	1	1	1	1	1	1	1	2	1	1	1	1	1	1	1	1	1	1	1	1	1	1	1	1	1	1	1	1		1.05556
16	6	6	5	6	4	4	6	5	6	7	3	5	6	4	6	3	6	3	6	5	7	6	6	6	6	7	5	6	5	7	6	5	7	6	5	6		5.5
17	1	4	3	1	4	1	4	1	3	1	2	3	3	3	2	3	3	3	4	1	2	2	2	2	3	2	2	2	3	2	3	1	2	2	2	2		2.33333
18	4	5	4	4	2	3	4	3	5	2	4	4	5	3	5	3	3	4	4	5	5	1	5	3	4	4	3	5	2	5	5	2	3	5	3	5		3.77778
19	6	1	6	4	5	2	6	4	4	3	4	4	5	6	2	6	3	5	4	4	3	6	5	3	4	4	5	4	6	4	4	5	5	6	6	5		4.41667
20	6	7	5	6	5	6	7	6	4	5	7	7	5	7	4	7	4	5	7	6	7	4	6	5	6	6	7	6	6	7	6	6	6	6	6	7		5.91667
21	5	4	5	4	4	3	6	2	6	3	5	3	5	4	5	3	4	4	3	5	5	4	3	5	2	5	5	4	3	6	4	4	4	3	5	3		4.11111
22	6	1	6	4	6	3	6	4	5	3	3	3	5	6	3	6	2	5	3	4	4	6	5	3	5	3	5	4	6	4	4	5	6	5	6	5		4.44444
23	3	3	2	3	2	2	4	1	3	2	3	3	3	2	4	2	3	3	3	4	3	1	2	5	3	4	3	3	3	3	3	3	1	4	3	3		2.83333
24	6	3	6	3	6	4	6	5	6	6	7	4	6	6	7	2	7	4	6	4	3	6	4	5	4	6	6	5	6	5	2	4	6	6	4	6		5.05556
25	2	4	2	4	4	1	4	1	4	4	4	4	3	1	4	1	3	4	2	4	4	1	2	4	2	4	4	1	2	3	4	3	1	4	2	3		2.88889
26	4	4	3	2	4	3	5	3	4	4	3	3	5	4	5	2	3	4	4	4	5	2	4	3	5	2	3	4	2	4	3	3	4	5	3	5		3.61111
27	6	4	6	7	6	6	6	6	6	7	6	4	6	3	7	5	6	6	6	3	5	5	6	5	6	7	5	5	4	7	5	5	7	5	5	6		5.55556
28	2	3	3	1	2	1	2	3	3	1	2	3	1	2	1	3	1	3	3	1	3	1	1	1	3	1	2	3	1	1	1	1	3	2	1	1		1.86111
29	5	4	6	5	7	5	5	4	6	6	6	5	5	6	7	3	6	5	6	4	4	6	4	4	5	5	7	5	6	5	3	5	5	6	4	5		5.13889
30	3	4	2	4	2	2	5	1	4	3	3	4	2	2	4	2	3	4	2	4	4	1	2	4	2	4	4	1	2	2	4	4	1	4	2	4		2.91667
31	3	4	3	2	4	3	3	2	3	4	2	3	5	3	4	2	2	4	3	4	4	2	3	3	4	3	3	4	1	4	4	2	3	5	3	4		3.19444
32	4	5	4	2	4	4	1	3	4	2	4	4	1	4	2	3	4	4	1	3	4	2	4	1	5	2	4	2	2	4	2	4	1	3	2	4		3.02778
33	6	2	6	3	5	3	6	4	5	3	4	4	5	6	2	6	3	4	3	3	6	5	5	3	5	3	6	4	5	4	4	3	6	5	5	5		4.36111
34	2	1	2	2	2	2	2	3	2	1	2	4	2	3	2	1	4	2	4	1	2	2	2	2	3	2	1	3	2	2	4	1	3	2	3	1		2.19444
35	3	5	4	4	2	3	4	3	5	2	4	3	5	4	5	2	3	5	3	5	5	2	5	3	5	3	2	5	3	5	5	2	4	5	3	5		3.77778
36	2	4	4	1	4	1	4	2	4	2	3	4	3	4	2	4	2	4	4	2	4	1	3	3	3	3	2	3	2	1	3	3	3	3	1	1		2.75
37	6	4	7	5	6	4	6	3	5	6	6	6	5	2	4	6	6	4	5	3	5	7	4	5	4	7	6	5	7	7	6	7	2	7	4	7		5.25
38	7	5	7	4	6	5	7	7	7	6	7	3	7	5	7	4	7	5	7	4	6	4	5	7	7	7	5	4	6	6	7	4	7	4	7	4		5.75
39	6	4	7	5	6	4	6	3	5	6	6	6	4	3	5	6	5	5	6	3	5	7	4	5	4	7	7	4	6	6	6	7	3	7	4	7		5.27778
40	6	2	5	5	6	3	5	4	5	4	3	4	4	6	3	5	4	4	4	4	4	5	5	4	5	3	5	5	5	4	5	5	5	5	5	5		4.47222
41	2	3	3	1	3	1	3	1	3	1	3	3	1	3	1	3	2	2	2	1	2	2	1	1	3	1	2	3	1	1	2	1	2	2	2	1		1.91667
42	6	4	4	6	3	6	4	6	2	7	5	4	6	4	4	4	3	6	6	6	4	4	4	6	4	7	3	6	3	5	6	4	4	4	5	3		4.66667
43	1	2	2	1	2	1	2	1	1	2	1	3	1	2	1	3	2	1	1	1	1	1	2	1	2	1	1	1	1	1	2	1	3	1	1	1		1.44444
44	4	5	3	5	5	5	3	5	6	5	5	5	6	4	3	5	4	5	5	5	6	5	5	5	5	6	6	4	6	5	5	5	6	6	5	3		4.88889
45	6	4	4	7	4	6	6	6	6	7	3	6	6	4	6	3	6	3	6	6	7	6	6	6	5	7	6	6	6	6	6	6	7	5	6	6		5.61111
46	5	1	2	2	1	3	5	2	2	2	1	5	1	2	4	2	3	3	3	3	5	2	1	2	3	2	1	4	1	3	3	5	5	1	3	2		2.63889
47	2	4	4	1	3	1	3	4	4	2	3	4	2	2	2	5	2	4	4	1	3	1	2	3	3	2	2	2	3	1	4	3	2	2	1	1		2.55556
48	3	5	3	2	3	3	5	3	5	3	3	3	5	4	5	2	3	4	3	5	5	2	5	2	4	4	2	4	4	4	5	2	4	5	2	4		3.61111
49	3	4	3	2	4	2	4	2	4	2	3	2	5	4	4	2	3	4	3	4	4	2	5	2	5	2	2	5	2	5	4	2	4	4	3	4		3.30556
50	6	4	6	7	6	6	6	6	6	7	5	5	6	4	6	5	6	6	6	3	5	5	6	6	6	7	5	6	6	6	5	6	7	5	4	7		5.66667
51	4	4	2	4	4	5	3	5	2	4	4	5	1	5	3	5	4	5	3	3	5	2	5	4	5	1	5	5	4	6	4	3	2	4	4	5		3.86111
52	5	4	4	3	5	3	6	3	5	2	5	3	5	5	4	2	3	5	4	5	3	5	3	6	1	5	5	5	4	6	5	5	4	2	5	2		4.08333
53	6	2	5	4	4	4	4	4	4	4	3	4	5	5	3	4	4	5	3	4	4	4	4	3	5	4	6	4	5	4	5	4	6	3	5	5		4.22222
54	6	5	5	5	6	6	6	5	5	5	6	5	6	3	5	7	5	5	5	5	5	4	5	5	5	5	5	4	6	5	5	5	5	4	6	5		5.13889
55	3	4	4	2	3	2	4	2	4	3	2	3	5	3	4	2	2	4	4	4	4	1	4	2	5	3	3	4	1	4	4	2	4	4	3	4		3.22222
56	1	3	2	1	3	1	2	2	3	3	3	3	1	3	1	3	2	3	3	1	3	1	1	1	3	1	3	3	1	1	1	3	3	3	1	1		2.05556
57	1	2	2	1	3	1	3	1	3	2	2	3	1	3	1	3	1	1	2	1	1	2	1	1	2	1	2	2	1	1	2	1	2	2	1	2		1.69444
58	1	3	3	1	3	1	2	2	2	1	3	3	1	3	1	3	1	2	3	1	2	1	2	1	3	2	2	3	1	1	2	3	2	3	2	1		1.97222
59	7	7	6	7	7	7	7	4	6	5	7	7	7	7	7	7	6	6	7	7	6	7	7	6	6	7	7	7	5	7	7	7	5	6	7	7		6.52778
60	6	3	4	4	4	4	5	5	4	5	3	5	5	5	4	4	5	6	5	5	5	6	2	5	4	4	4	5	5	4	3	5	3	4	6	4		4.44444
61	2	3	2	4	3	1	5	2	4	4	5	3	3	2	4	1	3	4	3	4	4	1	2	4	2	4	4	1	2	2	4	4	1	5	2	3		2.97222
62	3	4	4	1	3	2	4	2	3	2	2	4	2	3	2	5	3	3	3	1	2	3	3	2	3	3	2	3	2	2	3	2	2	2	1	2		2.58333
63	5	3	5	2	4	5	4	6	3	5	5	5	1	6	4	5	2	5	3	4	4	3	3	5	4	4	4	2	5	5	6	3	4	4	5	4		4.08333
64	1	4	3	1	3	1	4	1	3	2	4	4	2	4	1	3	2	3	4	1	3	1	2	4	4	3	1	1	2	1	4	1	3	3	1	1		2.38889
65	6	7	5	6	6	5	6	3	7	7	6	5	5	3	7	3	7	5	5	3	7	4	4	7	7	7	5	4	4	7	4	3	7	3	6	3		5.25
66	3	5	5	5	4	6	4	3	4	4	3	6	4	6	2	4	3	5	4	3	5	3	4	4	5	3	4	4	4	1	5	3	3	3	4	5		3.97222
67	2	3	3	2	4	3	1	2	5	3	4	3	1	3	3	3	3	4	2	4	4	3	4	2	5	1	3	3	3	3	2	3	3	2	2	4		2.91667
68	5	5	4	2	2	3	4	2	4	2	3	4	5	3	4	2	3	5	3	4	4	2	5	4	5	1	2	5	3	5	4	2	3	5	2	4		3.47222
69	6	6	5	6	6	6	6	6	5	5	6	7	6	7	5	7	4	5	6	7	7	4	6	5	7	5	6	6	6	7	5	6	7	6	6	7		5.91667
70	5	5	5	7	3	6	4	6	2	7	5	2	6	6	5	3	4	6	5	5	5	5	5	5	4	7	3	6	3	5	5	5	4	4	5	3		4.75
71	6	6	5	6	4	6	5	7	7	7	5	6	5	3	7	6	6	6	6	3	7	3	3	7	6	7	3	5	3	7	6	3	5	6	6	5		5.38889
72	4	4	3	3	3	4	4	2	3	4	3	3	5	3	4	2	3	4	4	4	4	1	5	3	5	1	3	5	1	4	3	2	4	5	1	4		3.33333
73	2	3	3	1	3	1	4	2	2	3	3	3	2	3	3	2	3	2	4	2	2	1	2	4	3	2	2	2	3	2	3	2	2	2	2	2		2.41667
74	5	5	6	6	7	5	6	5	7	5	6	6	6	6	5	6	5	6	6	6	5	7	6	6	5	6	4	6	5	6	6	6	6	6	6	7		5.77778
75	5	7	4	5	7	7	7	5	4	6	6	6	5	7	4	7	5	7	7	7	7	4	7	6	7	5	7	5	7	7	6	7	5	5	5	7		5.97222
76	4	6	4	5	4	5	3	5	2	4	4	5	3	4	3	5	3	5	4	3	4	2	5	4	6	3	5	3	4	1	5	3	2	3	5	5		3.91667
77	5	3	5	3	5	3	5	6	5	5	5	5	1	5	3	5	4	5	3	5	3	2	4	5	5	3	5	3	6	2	5	3	5	4	4	3		4.11111
78	3	4	4	4	3	4	3	4	4	3	4	3	4	4	4	3	4	3	4	4	4	3	4	3	5	3	3	4	2	4	4	3	4	4	4	5		3.66667
79	6	6	6	5	7	6	6	6	6	5	7	6	6	6	5	6	5	6	6	7	6	6	7	5	6	6	5	7	6	7	6	6	6	5	6	7		6
80	2	4	3	2	4	2	4	1	3	2	3	4	1	3	2	3	2	2	4	1	3	1	2	4	3	3	2	3	2	1	3	3	2	3	1	1		2.47222
81	3	1	3	1	2	2	3	1	3	1	1	3	1	3	3	1	3	1	3	1	3	1	2	3	3	2	2	1	2	2	3	2	2	1	4	2		2.08333
82	6	4	7	5	6	3	6	4	6	4	5	5	5	4	5	6	6	3	6	3	5	5	5	6	6	6	6	4	5	6	6	7	2	7	4	6		5.13889
83	6	3	6	5	4	4	3	4	4	6	3	6	4	6	2	6	5	6	6	6	4	5	4	6	4	5	3	5	3	5	6	4	5	3	5	3		4.58333
84	5	5	4	5	6	5	4	4	4	5	5	5	5	4	4	5	5	5	6	4	6	3	6	5	6	5	6	5	6	5	5	4	7	3	6	4		4.91667
85	1	2	1	1	2	1	2	1	1	2	3	2	1	2	1	2	2	1	1	1	1	1	1	1	2	2	2	1	1	1	2	2	2	2	1	1		1.47222
86	6	5	5	4	5	5	5	4	5	4	3	7	5	2	5	4	7	5	5	5	5	4	5	5	5	3	7	5	5	7	4	7	4	5	5	5		4.91667
87	4	4	4	3	4	5	4	6	3	4	4	6	3	5	4	4	4	5	4	4	3	4	4	4	4	5	5	3	5	3	6	3	4	4	5	5		4.19444
88	3	5	3	3	2	3	4	2	4	2	3	3	5	2	4	2	2	4	3	4	4	2	3	2	5	3	2	5	3	5	4	2	4	5	2	3		3.25
89	1	1	2	1	2	1	1	1	2	1	1	2	1	2	1	3	1	1	1	1	1	1	1	1	1	1	2	1	1	1	1	1	2	1	1	1		1.25
90	6	2	6	3	5	3	5	3	4	3	4	4	5	5	3	5	3	5	2	4	5	4	5	2	6	3	6	4	5	4	4	3	6	5	5	5		4.22222
91	6	3	5	4	7	4	6	4	5	4	7	6	6	6	6	2	7	5	6	3	4	6	3	4	5	6	6	4	5	3	5	4	6	6	4	6		4.97222
92	2	4	4	2	3	2	4	2	4	2	4	4	2	4	2	3	2	3	4	2	4	1	2	1	4	3	3	4	1	1	2	4	4	3	3	1		2.77778
93	3	5	4	2	2	2	4	3	4	1	3	3	5	3	4	2	3	4	4	4	4	1	4	3	5	2	3	5	2	5	4	3	3	5	2	4		3.33333
94	4	4	4	3	2	3	4	3	3	3	4	4	5	2	3	2	3	6	4	3	4	2	4	4	5	2	3	4	3	4	4	2	4	5	3	4		3.5
95	3	5	4	2	2	3	4	2	4	2	3	3	5	3	4	2	3	4	3	4	4	2	5	2	4	3	2	5	4	5	4	2	4	5	3	3		3.38889
96	5	4	4	7	3	6	4	6	2	7	5	4	5	6	4	4	3	6	6	6	4	4	5	6	4	6	4	6	3	5	6	5	5	4	4	4		4.77778
97	5	4	3	4	3	2	4	5	3	5	3	4	4	4	4	1	5	5	4	3	4	3	5	5	4	3	4	1	5	4	5	4	2	4	4	5		3.80556
98	4	3	4	2	5	5	4	6	3	4	5	6	2	5	3	5	4	6	4	4	4	3	4	4	5	4	5	3	6	2	5	3	4	5	5	5		4.19444
99	5	3	6	5	3	4	4	4	3	6	4	6	4	5	1	6	5	6	5	6	4	5	4	5	4	6	2	5	4	5	5	3	4	4	5	4		4.44444
100	3	4	5	4	2	3	3	4	4	2	4	3	5	3	5	2	3	4	4	5	5	1	5	2	5	3	3	5	1	5	5	2	4	5	4	5		3.66667
101	3	3	3	2	4	3	3	3	3	2	4	3	3	3	3	2	4	3	4	3	5	3	3	1	3	3	3	2	4	3	4	3	3	1	3	5		3.05556
102	2	4	2	4	4	2	3	2	3	4	4	3	3	1	3	1	3	4	2	4	4	1	2	3	3	3	3	2	3	2	4	2	2	3	1	3		2.75
103	6	6	4	5	6	4	6	6	6	7	6	6	6	4	6	5	6	6	5	5	7	5	6	6	6	5	5	3	6	6	5	6	7	5	6	6		5.58333
104	1	3	2	1	2	1	4	2	3	3	2	3	2	2	1	3	3	3	4	2	2	1	1	3	3	2	2	2	2	2	3	1	3	2	2	1		2.19444
105	6	6	6	6	6	5	6	5	7	7	4	4	6	3	7	5	7	3	6	5	7	3	4	7	4	7	3	4	4	7	6	4	5	4	7	5		5.30556
106	6	4	5	4	6	5	5	5	6	5	6	5	5	6	6	3	5	5	6	3	3	6	4	5	3	5	6	5	6	5	3	5	4	6	4	6		4.91667
107	6	6	6	6	4	3	6	7	7	7	4	5	7	3	7	4	6	4	6	5	7	3	5	5	6	7	4	4	4	6	6	6	7	3	7	4		5.36111
108	1	1	1	1	3	1	1	1	2	1	2	2	1	2	1	1	1	2	2	1	1	1	1	1	2	1	2	2	1	1	2	1	1	2	1	1		1.36111
109	6	3	6	3	5	3	5	3	5	3	2	5	4	5	3	5	3	5	3	5	3	5	5	3	6	2	5	4	6	4	4	3	6	5	4	5		4.22222
110	3	4	4	4	3	4	3	4	4	2	4	3	4	4	4	3	4	3	4	5	4	2	4	3	4	4	3	5	2	5	5	3	3	4	4	4		3.66667
111	5	3	2	5	4	5	4	3	2	5	3	5	3	5	2	5	3	5	3	2	5	3	5	3	5	2	5	5	3	5	5	3	2	3	5	5		3.83333
112	6	3	6	5	4	4	3	5	4	6	2	6	5	6	1	6	5	6	5	6	5	4	4	5	5	5	4	5	3	5	5	4	5	3	5	2		4.52778
113	6	6	5	6	6	5	6	6	5	7	6	4	6	3	7	5	6	6	6	4	7	5	4	5	4	5	5	5	6	5	5	5	7	4	6	5		5.38889
114	1	3	3	1	4	2	4	1	3	3	3	4	1	4	2	3	2	3	4	1	2	2	2	4	3	4	2	2	2	1	4	1	4	3	1	1		2.5
115	6	2	6	3	5	3	5	4	4	3	3	4	4	6	4	5	2	5	2	4	5	5	5	3	5	3	6	4	6	3	4	4	6	4	5	5		4.25
116	2	2	3	1	3	2	3	2	3	3	3	4	1	3	3	2	2	2	2	1	2	2	2	1	3	2	1	3	2	2	3	1	3	3	1	2		2.22222
117	6	2	5	4	5	3	6	4	5	3	3	3	5	6	3	6	3	5	4	4	3	6	5	4	4	3	6	4	6	3	4	3	6	5	5	5		4.36111
118	5	1	2	2	2	2	5	1	4	1	1	4	3	2	4	1	4	1	3	2	4	2	1	2	3	4	2	1	1	4	5	1	4	2	3	1		2.5
119	5	4	4	3	4	4	4	2	3	3	3	3	5	4	4	2	3	5	3	4	4	2	4	3	5	3	2	5	3	5	4	2	3	5	1	3		3.5
120	6	3	6	5	4	4	3	5	4	6	4	5	3	5	1	6	5	6	6	6	4	4	3	6	4	6	3	6	4	4	5	5	4	3	5	3		4.5
121	6	6	4	7	3	6	4	6	2	7	5	3	6	5	4	3	4	6	5	6	5	4	4	6	4	7	4	6	3	5	6	5	4	4	5	3		4.80556
122	4	6	4	5	4	5	4	4	2	5	3	5	3	5	2	5	2	5	3	3	5	4	4	3	6	2	5	3	5	1	5	4	3	3	4	5		3.91667
123	1	3	2	1	3	1	2	1	2	1	3	3	1	1	1	2	1	2	1	1	2	1	2	1	3	2	1	2	1	1	1	2	2	2	1	1		1.61111
124	3	2	4	1	1	3	5	2	4	2	1	3	1	4	4	1	3	1	3	5	5	1	3	2	3	5	1	2	1	4	3	3	3	2	5	1		2.69444
125	4	5	5	5	4	6	4	3	3	5	3	6	2	5	3	5	3	5	3	3	5	3	5	3	5	2	5	3	5	1	5	4	3	3	5	4		3.97222
126	1	2	2	1	1	1	2	1	2	1	1	2	2	1	1	2	1	1	1	1	1	1	1	1	1	1	1	1	1	1	1	1	3	1	1	1		1.25
127	5	2	5	3	5	3	4	6	3	4	5	5	2	5	3	5	4	5	4	5	4	2	4	4	5	4	5	3	6	2	5	3	4	5	5	4		4.11111
128	6	6	6	5	6	6	6	6	6	7	6	4	6	3	7	5	6	6	5	3	7	5	4	6	6	7	5	5	6	6	6	6	5	5	6	6		5.61111
129	7	5	6	7	6	6	6	6	6	5	7	6	6	6	6	5	6	6	7	7	6	5	7	5	6	6	7	6	5	7	5	6	7	6	6	7		6.08333
130	6	4	5	4	5	3	5	5	4	3	4	3	4	5	5	5	4	4	4	4	4	6	5	4	4	3	5	4	6	4	4	4	6	4	4	4		4.36111
131	6	3	6	3	5	3	5	5	4	3	5	4	4	5	3	6	3	4	3	4	5	5	5	3	6	2	5	4	5	5	4	3	5	6	4	5		4.33333
132	5	3	3	3	4	4	1	3	4	3	3	3	2	4	3	5	2	3	2	2	3	2	4	2	4	2	4	2	4	4	2	3	2	4	2	3		3.02778
133	5	4	5	5	4	5	3	4	4	5	3	6	5	5	2	6	4	6	5	6	5	4	4	5	4	6	4	5	4	4	5	4	4	4	5	4		4.52778
134	6	3	5	4	6	4	5	6	6	5	7	4	6	6	6	2	6	5	6	4	4	5	4	5	4	5	5	5	4	4	4	4	6	6	5	6		4.94444
135	4	5	3	3	2	3	5	2	4	3	4	4	5	2	4	2	3	5	4	4	4	1	5	4	5	1	3	5	1	4	3	3	4	5	2	4		3.47222
136	5	3	2	5	4	5	4	3	2	5	3	5	2	5	2	5	2	5	3	2	5	5	4	3	4	2	5	5	3	5	4	4	3	3	5	4		3.77778
137	3	4	3	3	3	3	1	3	5	4	3	3	3	3	3	5	2	3	3	3	5	2	3	3	3	3	3	3	4	3	3	3	2	4	3	3		3.13889
138	4	3	2	5	5	5	3	3	2	5	3	5	2	5	2	5	4	5	4	2	5	4	4	3	5	2	5	5	3	5	4	3	1	4	5	5		3.80556
139	4	4	4	3	3	3	2	2	4	3	4	4	1	4	2	4	2	4	1	3	4	4	3	3	4	2	4	1	3	3	3	4	1	3	2	4		3.02778
140	7	5	7	5	7	5	7	6	7	5	6	6	7	7	6	5	6	7	7	5	7	4	7	5	6	7	7	7	5	7	5	7	6	6	5	7		6.13889
141	3	3	2	4	3	2	3	2	3	3	4	4	3	1	3	2	3	4	3	4	3	2	2	3	3	3	3	2	3	2	4	2	2	3	2	3		2.80556
142	5	5	6	6	7	4	6	5	7	4	6	7	6	7	4	6	5	7	5	6	5	7	6	6	4	5	6	6	5	7	5	6	6	7	5	7		5.75
143	6	2	5	4	5	3	5	4	4	4	2	5	5	4	3	4	4	5	3	4	4	5	4	3	5	4	5	4	4	4	5	5	5	4	5	4		4.19444
144	6	4	6	2	7	4	6	4	5	5	6	6	6	6	6	2	6	4	6	5	3	6	4	4	5	6	6	5	5	4	4	6	5	6	4	6		5.02778
145	6	6	4	5	4	6	6	6	6	5	6	5	6	5	7	3	6	6	6	5	7	5	6	6	6	7	5	5	6	6	6	5	5	5	6	5		5.55556
146	6	4	5	5	7	6	7	4	6	5	5	6	6	6	5	6	6	6	6	6	5	6	6	7	4	5	7	6	7	7	4	6	6	6	5	6		5.72222
147	5	3	2	5	5	5	3	3	2	5	3	5	3	5	2	5	3	5	3	2	5	4	4	3	5	2	5	5	3	5	5	3	4	3	4	4		3.83333
rater age	34	37	24	27	34	34	24	25	25	33	24	25	34	31	34	34	25	34	34	35	27	28	34	34	34	34	34	34	32	31	34	34	32	34	30	29

## Sheet: compared to females
participant #	city (1 MAD, 2 EDI)	Sex (1 female, 2 male)	age	fWHR	EME	ULh	LLh	Nw	Index 1	Index 2	Index 3	ProcDist	DiscSco1	DiscSco2
Fem01	1	1	21	1.95706	48.9056	9.09072	17.5441	54.5482	0.580183	-0.201325	-1.887	0.0455	2.3841	0.24654
Fem02	1	1	20	1.91328	49.6753	9.80873	17.6649	56.8583	-0.292313	1.97728	1.37946	0.0787	1.87877	1.10386
Fem03	1	1	21	2.26564	50.4063	11.4255	12.0667	58.1725	-1.18985	-1.64722	0.548415	0.0991	3.29583	0.10994
Fem04	1	1	24	1.9184	47.0593	9.81491	19.5924	53.8448	1.08395	-3.48408	-0.112762	0.0737	2.89029	0.83188
Fem05	1	1	23	1.87613	46.3522	7.52296	10.3494	58.3288	-0.780133	-2.78201	-3.33525	0.0598	3.36973	2.00031
Fem06	1	1	19	2.27295	49.7531	12.2137	10.687	55.0942	-0.803471	-3.77785	-0.378061	0.0708	2.85572	-0.33344
Fem07	1	1	21	2.10949	51.2342	11.2388	12.3072	55.7632	-2.40219	-0.989295	-1.32453	0.0491	0.98846	-0.23659
Fem08	1	1	20	1.92426	49.5812	8.83375	15.2796	55.2073	1.04922	-0.486448	-2.68307	0.0494	2.27454	0.77213
Fem09	1	1	20	1.91964	50.7099	10.4475	17.2285	56.759	-0.126695	0.923209	0.030633	0.0602	2.0863	1.22799
Fem10	1	1	21	1.92459	50.0772	11.5627	18.4594	50.7632	-0.846079	0.775541	-0.905649	0.0403	2.21303	0.55491
Fem11	1	1	21	2.05905	45.4093	9.52045	16.4674	63.8767	0.193723	-1.61604	-1.61489	0.0539	1.19537	-0.38955
Fem12	1	1	22	2.09802	48.9566	10.5034	10.4312	52.1634	-2.19748	-1.84693	-1.1419	0.0503	1.68824	0.2824
Fem13	1	1	21	1.92841	49.7161	9.41679	14.7274	51.8848	-0.191771	-1.02103	-1.36219	0.0423	2.81339	0.87412
Fem14	1	1	22	2.03183	47.0233	13.934	13.2164	55.7358	-0.626755	1.44025	2.09286	0.098	2.74823	-0.54505
Fem15	1	1	23	1.96225	49.0465	10.7538	17.7327	52.5469	1.7471	0.981666	0.987917	0.0781	2.86485	1.77216
Fem16	1	1	19	1.98126	47.7829	8.72787	12.7611	53.0768	-1.23922	-2.59873	-2.72927	0.0816	2.23552	-2.32754
Fem17	1	1	20	1.89696	47.6694	9.45185	15.471	55.2431	-0.569188	-3.00043	-3.00775	0.0588	3.01936	1.44783
Fem18	1	1	21	1.97934	48.9561	7.3417	15.8129	53.0862	0.322814	-1.33389	0.57406	0.0293	2.20157	-0.231
Fem19	1	1	20	2.03411	50.694	10.7306	14.6407	51.2233	0.834241	2.12104	-0.266288	0.0649	-0.2794	0.92586
Fem20	1	1	20	1.88492	49.2534	8.66625	14.3102	52.0874	0.115763	1.06542	0.988055	0.0443	1.61596	0.77816
Fem21	1	1	22	2.15917	46.1184	10.4191	18.4943	57.867	-1.26073	-7.40063	-6.15632	0.0635	3.00323	0.65895
Fem22	1	1	21	2.22228	50.3389	12.9144	14.5161	54.8624	-2.41824	2.00977	2.50094	0.0699	0.60951	-2.56262
Fem23	1	1	21	2.09719	47.2901	11.8686	15.3361	58.8088	-0.412169	0.015491	-1.79548	0.0649	0.87947	0.45096
Fem24	1	1	21	1.90615	47.7696	9.99445	15.7241	58.2654	-0.876754	3.40941	3.54189	0.0445	0.89253	0.39587
Fem25	1	1	21	1.98077	47.3144	12.1322	17.3351	49.3672	-1.24119	-3.06113	-1.52347	0.0576	1.73848	-0.70882
Fem26	1	1	23	2.02317	48.8991	7.76525	15.1229	57.175	-2.39693	-6.84594	-5.78939	0.0696	3.33937	1.2544
Fem27	1	1	20	1.98897	45.5506	11.7937	15.1482	55.4721	0.189363	-2.59351	-4.25535	0.036	1.67904	0.2842
Fem28	1	1	20	1.96156	46.4166	11.8812	15.9403	50.6836	1.20303	2.88667	2.79538	0.0635	0.13582	0.63006
Fem29	1	1	20	2.05299	48.7688	11.4831	16.1167	50.9832	2.78591	-1.18417	-3.27907	0.053	2.72019	2.52416
Fem30	1	1	20	1.80886	44.0048	9.23287	13.2216	58.4006	-0.74254	-2.61476	-0.45066	0.0814	1.14239	1.00858
Fem31	1	1	21	2.06928	48.0306	14.4578	15.7167	58.3434	-0.634385	0.732478	1.36123	0.0478	1.71568	-0.98272
Fem32	1	1	18	2.19419	47.6308	11.6607	11.7565	57.7358	-1.92732	-1.53655	-0.707011	0.06	1.06119	-0.41103
Fem33	1	1	19	2.16438	47.6788	11.2188	17.5531	52.9965	0.050065	-2.61729	1.07142	0.0438	0.49384	0.62741
Fem34	1	1	20	1.93429	46.541	7.86127	16.3852	55.8886	1.96041	-1.30761	-2.64351	0.056	1.32549	2.01157
Fem35	1	1	21	2.19551	50.1412	11.6717	13.1718	53.73	-0.27622	0.881074	2.89098	0.0869	1.82529	-1.17544
Fem36	1	1	22	1.92108	45.0575	12.5025	14.5238	55.2379	1.18527	2.58328	2.47854	0.0591	0.8783	-2.034
Fem37	1	1	19	2.06961	47.7093	12.9607	13.0451	51.8549	-1.80504	-0.866871	-2.30552	0.0333	1.87875	1.45207
Fem38	1	1	19	1.86614	47.1148	12.3116	17.678	51.0572	1.62705	-1.4087	-4.0015	0.0748	2.90847	2.43382
Fem39	1	1	20	2.09415	48.0278	11.3752	14.7203	55.3913	-1.2774	-3.70364	-0.356205	0.0598	2.24529	-2.10172
Fem40	1	1	20	2.01918	48.0645	9.37189	16.078	55.092	0.386789	0.091731	-0.506743	0.0639	0.76486	-0.56388
Fem41	1	1	20	1.83557	45.2761	9.34026	18.7202	49.9913	1.38714	-0.467937	-3.44069	0.0606	2.77307	0.31423
Fem42	1	1	20	2.20335	48.7959	12.135	12.497	58.4602	0.769661	-1.94991	-1.2019	0.0607	-0.34464	-1.5247
Fem43	1	1	21	2.15102	48.3902	11.1604	14.6203	58.5231	-0.910762	-2.31735	-0.344986	0.0511	1.67247	-0.47967
Fem44	1	1	19	2.12971	50.0326	10.0781	19.4373	56.5295	-0.440627	0.143146	0.601862	0.0743	1.85293	1.79119
Fem45	1	1	22	2.02613	45.9584	13.2578	16.4757	57.5092	-0.692752	-0.668128	1.89111	0.0562	1.34127	-0.50122
Fem46	1	1	20	1.94603	47.3526	6.56118	16.6807	55.0106	-1.06934	-1.02238	-1.3552	0.0603	1.53961	2.70926
Fem47	1	1	19	1.67244	43.5834	5.77994	17.7901	54.6443	1.07939	1.5493	1.73252	0.111	2.29565	0.00409
Fem48	1	1	19	1.84945	48.2016	11.7932	13.7836	45.1481	-0.884053	-1.82757	-2.36952	0.0588	2.404	2.53399
Fem49	2	1	22	2.09279	52.2044	7.21818	10.7974	55.4206	-2.14881	-2.40836	-2.36255	0.0551	1.8339	0.20336
Fem50	2	1	20	2.00115	49.7739	7.41622	15.6467	54.8781	-0.871022	-2.70915	-1.9489	0.0393	2.28345	1.07576
Fem51	2	1	21	2.16719	50.873	10.4754	13.7222	58.0397	0.381608	-3.72401	-5.09617	0.0626	1.40574	0.64767
Fem52	2	1	20	2.1375	50.9816	10.9468	12.4091	55.7373	-0.338287	-0.720627	-3.21725	0.0587	0.581	0.24451
Fem53	2	1	20	2.10169	50.5327	7.25594	16.2047	54.0165	-0.399177	-3.4537	-3.11876	0.0659	0.68518	0.85992
Fem54	2	1	20	2.0373	48.9274	8.55818	19.386	56.6097	0.383071	-2.50102	-1.94225	0.126	2.39035	0.90401
Fem55	2	1	19	2.36546	53.8386	8.56127	13.9733	55.8072	-1.8261	-8.13315	-5.42622	0.0901	1.27441	1.70439
Fem56	2	1	21	2.06586	51.0798	10.2916	11.9654	55.5601	-0.653095	-0.029604	0.131434	0.0621	2.57151	-0.2768
Fem57	2	1	19	1.94003	51.3679	9.69468	15.2947	47.4312	0.508958	-2.4006	-2.40387	0.0715	3.78247	0.56769
Fem58	2	1	20	2.11583	51.1069	8.40828	21.2066	52.2606	0.109905	-1.71527	-2.0913	0.0783	2.73639	1.49122
Fem59	2	1	20	2.04227	50.4913	7.01336	10.9206	52.5898	-2.08716	-1.00305	-2.07488	0.049	2.44862	-0.34
Fem60	2	1	19	2.12863	49.843	9.42101	13.4036	55.2404	2.90365	-1.18429	-0.500362	0.0558	0.172	1.09001
Fem61	2	1	19	1.95331	45.699	13.4138	16.4938	54.6302	0.109707	-1.20804	-2.34545	0.0638	0.0193	0.74879
Fem62	2	1	22	2.30466	53.3766	11.8302	13.9206	51.0535	-0.703388	-2.02682	0.024753	0.101	1.79508	-0.00781
Fem63	2	1	22	1.93106	45.6067	10.8041	14.6141	60.9362	-1.11429	0.962295	-2.25726	0.0579	2.69523	0.46708
Fem64	2	1	18	2.09534	50.3144	7.20853	15.1249	53.7701	0.95568	-0.017194	-0.804805	0.0542	1.95195	-0.46502
Fem65	2	1	20	2.25292	51.4237	9.02222	16.8202	50.0093	0.269469	-1.8753	-2.78864	0.0508	1.8557	-0.52534
Fem66	2	1	20	2.1036	55.0881	8.70668	14.1138	46.6265	-1.06818	1.52962	-1.80063	0.0808	2.38749	0.40857
Fem67	2	1	21	2.20906	51.6462	12.8001	20.6124	57.6485	-1.26343	-1.6289	-1.18624	0.0641	2.23487	1.35284
Fem68	2	1	21	2.01401	49.2682	9.96986	19.1916	53.5064	0.703056	0.540137	-3.22524	0.102	0.30161	2.95759
Fem69	2	1	18	2.10427	48.2386	10.4509	13.2089	54.3586	-1.85024	-3.87528	-3.30471	0.0494	2.17447	-0.05251
Fem70	2	1	19	2.16429	50.0901	11.5665	15.9736	57.6402	-0.250625	-0.253112	-2.05277	0.0613	0.76809	1.51635
Fem71	2	1	20	2.10441	49.3884	11.4876	22.0308	50.6685	0.155735	-1.3783	-0.979627	0.0456	2.28759	0.8108
Fem72	2	1	20	2.19538	52.2089	10.3721	15.7441	50.025	0.661627	-0.07675	-1.30297	0.0693	1.16661	0.46031
Fem73	2	1	21	2.28378	50.7018	12.2772	13.588	60.6663	-2.32721	-2.71069	0.036666	0.0825	-0.59901	-0.52268
Fem74	2	1	18	2.07053	49.3564	7.95039	17.3284	55.2355	0.617977	-3.42095	-4.30669	0.0432	1.8977	-0.77736
1	1	2	26	2.08173	50.4228	9.38211	14.7056	58.061	-0.965359	1.68122	-0.95503	0.06796	-0.47907	-0.18979
2	1	2	26	2.44034	52.2027	9.0454	14.3513	58.4377	-1.42238	-0.137686	2.30924	0.12511	-3.14717	-2.14297
3	1	2	23	2.14965	54.4112	10.6707	7.63023	49.7637	-1.08912	6.60685	6.83745	0.11702	-1.92885	-3.52762
4	1	2	28	2.08778	46.8393	13.6144	14.7925	63.0305	-0.365158	3.74743	4.86311	0.10533	-3.30945	-1.46424
5	1	2	25	2.12382	45.4319	7.42421	9.13749	61.678	-0.98481	-1.18552	2.18808	0.09956	-2.69471	-2.19101
6	1	2	25	1.9444	47.6388	11.2356	13.5126	59.4852	-2.57093	2.46191	3.8339	0.04021	0.47409	-1.14452
7	1	2	24	2.05078	47.7969	10.9423	12.2189	58.7587	-3.26632	2.59021	2.48192	0.08905	-0.19645	-2.16797
8	1	2	25	2.11545	44.7548	15.5689	14.289	48.7821	-0.660758	2.36533	2.70168	0.07667	1.0021	-3.32074
9	1	2	21	2.01228	48.8926	8.48136	13.6026	52.9739	-1.52108	1.18986	-0.086111	0.05901	0.31852	0.22672
10	1	2	21	1.97821	44.9584	10.7106	15.5872	62.2886	-0.602874	1.52079	0.942497	0.09985	-1.49273	-0.43445
11	1	2	20	2.03813	47.541	11.4094	14.1099	56.3758	-0.223541	3.98987	4.97401	0.12597	-3.8517	-1.46762
12	1	2	20	1.99399	46.7751	9.82646	17.5445	57.7959	-1.08705	-0.930189	2.02218	0.07423	-0.74015	-0.76174
13	1	2	20	1.91456	47.4939	9.31351	13.3186	55.3821	0.679235	4.24284	1.55002	0.07952	-1.08453	0.24921
14	1	2	20	1.6527	38.5628	14.1271	19.2398	65.1382	0.438302	5.52726	5.76807	0.10042	-0.12448	-1.22422
15	1	2	20	2.14704	52.4811	11.7248	19.8337	51.2227	0.264562	-0.866483	-2.15153	0.06276	0.7302	1.24622
16	1	2	20	2.21264	49.7178	9.35657	12.8786	54.9978	-0.407713	0.14055	0.349257	0.089	-1.52935	-0.97236
17	1	2	20	2.13217	51.6865	8.1394	17.1089	57.0025	-1.35021	-0.723329	1.03939	0.08887	-0.98441	0.11912
18	1	2	20	2.18574	50.8505	8.10444	17.3321	55.4802	-0.353912	0.789447	-0.712437	0.11298	-2.14107	0.78762
19	1	2	24	2.34799	51.4103	11.4063	14.0484	60.74	1.11591	3.63732	3.69762	0.09252	-2.24221	-0.66633
20	1	2	21	2.10149	48.8435	10.4457	11.6706	53.9925	-0.387405	5.41001	5.94302	0.0887	-2.31352	-1.42273
21	1	2	20	1.9618	47.6029	10.3458	18.19	56.6504	1.73499	1.4388	1.77891	0.08191	-0.99673	0.35859
22	1	2	21	2.23383	47.0313	13.0564	20.0276	60.9608	-1.92594	-1.1334	0.730468	0.09845	-2.85855	-0.22155
23	1	2	19	2.31461	52.1354	12.8432	20.5592	60.3666	0.755734	2.20878	2.62586	0.08738	-1.98884	-0.69395
24	1	2	19	1.79673	42.3821	11.4805	14.0246	62.5258	1.63193	4.55813	4.13431	0.08621	-0.39965	-0.72574
25	1	2	20	1.99433	45.8798	12.4179	13.028	53.9704	0.345181	3.2989	4.46416	0.09717	-2.43112	0.32825
26	1	2	19	2.1481	45.8665	11.3105	17.3196	59.1453	0.882254	-0.888655	3.25056	0.07259	-1.29003	-0.02424
27	1	2	23	1.73333	42.8783	6.2107	16.7689	58.3839	0.168774	1.25966	2.82233	0.10315	-1.07389	-0.59792
28	1	2	22	1.91998	44.8241	12.2793	16.8746	59.0989	-0.541949	-0.634393	-1.49475	0.07947	-0.87141	0.52623
29	1	2	21	2.06813	46.8768	11.3519	17.9984	61.3605	-1.3516	1.40884	3.62609	0.08318	-1.98215	-1.05567
30	1	2	20	2.36467	52.0823	8.66186	8.66186	61.4295	0.084177	0.262097	1.11121	0.10427	-1.35704	-2.67041
31	1	2	20	1.87923	44.176	12.8239	19.1182	60.895	1.37898	1.40677	-0.137584	0.08275	-0.83961	1.27869
32	1	2	20	1.97839	44.8143	7.35872	19.4463	53.5222	2.40611	1.84201	-1.73802	0.08961	-0.46059	-0.12559
33	1	2	22	1.92452	44.3966	10.0892	14.1574	58.3879	1.11415	3.54388	4.60499	0.06212	-0.43676	-0.66002
34	1	2	21	2.09808	46.5981	8.24593	11.6414	58.2109	-2.62267	-4.20248	-5.19951	0.06131	0.88106	-0.52286
35	1	2	20	2.41196	52.5543	9.37207	16.8813	60.6093	0.294902	2.02699	1.81264	0.10061	-1.85045	-1.2057
36	1	2	20	2.27415	46.8906	10.6017	17.751	62.0645	0.515494	-0.216438	1.71904	0.09172	-1.56287	-0.50406
37	1	2	19	1.85901	46.4774	7.79441	13.5155	57.6627	-0.508569	4.42119	2.16593	0.0652	-0.70608	-0.59512
38	1	2	19	2.16463	49.0163	6.93029	15.8755	57.9255	-0.21462	2.03793	2.06928	0.06733	-0.67401	-1.86566
39	1	2	19	1.96291	43.8101	12.2942	16.535	56.1374	-0.397967	-0.022209	1.84699	0.08294	-1.77835	-0.03981
40	1	2	21	2.07623	46.4555	10.0378	13.758	59.5264	-0.136252	0.007414	-0.183901	0.0864	-1.57467	0.85363
41	1	2	20	1.83204	39.4714	17.3943	16.5354	58.2677	2.26473	0.560575	2.2444	0.09479	0.96993	0.10999
42	1	2	19	2.22736	48.0023	14.685	23.1187	64.3683	0.997056	2.10059	1.29633	0.09411	-1.52342	-0.10684
43	1	2	20	2.12795	47.0101	9.5148	16.7843	60.587	0.148379	-1.29636	-1.55271	0.0767	-1.57507	-0.83405
44	1	2	20	1.98701	45.9361	7.38463	15.4482	58.0676	0.154244	-1.02513	-3.23126	0.0574	0.60121	-0.6757
45	1	2	25	1.94421	45.7195	9.58246	17.2377	63.927	-0.152146	-1.15991	0.047928	0.08308	-1.18425	-0.19927
46	1	2	19	2.17812	49.4158	10.7381	15.017	67.1467	0.094856	-3.59212	-2.25063	0.09739	-0.4918	0.25274
47	1	2	19	1.98698	48.422	9.93431	15.2645	56.9331	0.479162	1.37036	0.526924	0.05871	-0.1235	0.40473
48	1	2	19	1.97527	43.4896	9.4888	12.4299	60.5999	2.78529	-0.30876	-0.355938	0.0987	-1.09963	-0.4228
49	1	2	20	2.04231	45.7876	7.60497	14.3006	58.5336	3.82379	2.11621	-1.88534	0.09533	-1.59432	-0.60632
50	1	2	24	2.21599	49.0575	7.43701	13.3407	54.0258	-1.93422	-0.405157	-1.12791	0.11602	-2.87547	-1.12596
51	1	2	20	1.90277	42.064	13.2007	17.8458	60.4683	3.50474	1.9045	0.858568	0.07322	-0.77428	1.68403
52	1	2	20	2.24284	47.0989	13.141	15.9795	64.0002	0.415825	0.346827	0.727807	0.07367	-1.3883	-0.02933
53	1	2	19	2.26112	48.4685	13.4387	20.7697	54.8253	-1.24236	-0.004468	3.69242	0.09803	-0.54781	-1.41016
54	1	2	20	2.08536	46.5809	9.16744	15.4844	66.8288	1.11784	4.45763	2.02317	0.09538	-2.13605	-0.47514
55	1	2	21	2.19996	48.755	9.42878	19.0568	53.5546	-0.372747	-2.52786	-1.53446	0.10562	-1.49197	-0.54768
56	1	2	18	2.02051	43.4953	8.23914	17.9645	64.1505	1.63624	1.50068	1.86006	0.09881	-2.8976	-1.0789
57	1	2	18	2.2396	52.3001	7.38782	15.4374	56.6087	-1.27397	-0.256589	-1.3412	0.09842	-1.65424	0.21206
58	1	2	18	2.23858	49.3043	13.151	19.6194	54.6349	-0.3592	-2.01982	0.428218	0.09387	-1.28835	-0.10838
59	1	2	30	1.79496	43.5313	5.68993	9.90567	59.2872	1.02469	4.11808	4.93042	0.08274	-1.41546	-0.87941
60	1	2	25	1.9862	48.7995	8.87105	12.2762	58.8089	-1.78264	2.99234	0.770997	0.0823	0.78278	-1.02263
61	1	2	19	1.83665	44.4878	8.72906	12.7216	54.778	0.204227	3.70838	8.5545	0.09398	-1.25361	-0.58864
62	1	2	20	1.89869	43.6801	12.9093	17.2273	54.0224	3.08394	-0.311771	1.70939	0.08999	-0.25251	0.63433
63	1	2	20	2.13509	47.3533	8.44317	16.1827	56.3054	1.30321	-1.77101	0.293082	0.06967	-1.19563	-1.27255
64	1	2	21	2.03913	46.7864	6.49634	12.2077	64.9837	-1.45382	2.15477	2.16956	0.06759	-0.60672	-0.88153
65	1	2	23	2.0096	47.9488	10.5332	14.2938	61.5922	0.591227	1.72396	0.632398	0.05186	0.77673	-0.38183
66	1	2	25	2.03123	45.6259	7.50456	13.6617	53.2535	-0.396982	-0.135155	0.055557	0.07152	-1.1876	-1.5696
67	1	2	17	2.02929	50.2983	6.92289	11.7307	56.5909	3.91113	1.65182	2.37406	0.08465	-0.76354	1.1368
68	1	2	19	2.24769	49.9211	8.99008	11.0536	56.5438	0.757572	0.092019	2.17945	0.07113	-0.51841	-2.56183
69	1	2	19	1.98127	49.2662	8.90408	8.13388	60.9222	-2.9253	3.13596	4.35111	0.11124	-3.1169	-0.80065
70	1	2	20	2.01925	45.2446	9.2514	16.8809	62.6	-0.016012	2.24756	0.603079	0.068	-1.04201	-0.01139
71	1	2	24	2.41116	50.4293	10.5407	11.7344	57.9471	-2.0671	-2.03262	1.1751	0.15718	-1.69358	-0.31044
72	1	2	21	2.03244	46.5325	11.1074	15.8586	55.1255	1.49005	0.653435	0.34249	0.04863	0.61022	-0.53151
73	1	2	24	2.05776	53.0483	7.94892	14.075	53.0539	-0.288721	4.87595	-1.67794	0.08574	-0.62189	1.55656
74	1	2	21	2.00074	46.6563	8.62261	15.9953	58.9173	1.70634	2.70702	3.71492	0.07144	-1.13056	-0.75296
75	1	2	20	2.34787	48.7005	12.1761	14.1372	57.0141	-0.161057	1.79875	1.44392	0.09497	-2.57818	-2.57807
76	1	2	20	2.2115	49.6403	8.05459	16.7881	55.4405	2.90934	0.54139	-1.62981	0.10109	-2.70579	1.38211
77	1	2	20	2.05036	46.6133	9.20804	9.91233	61.7694	1.29462	-0.918968	2.10479	0.06744	-1.17609	0.66417
78	1	2	20	2.15807	47.6488	11.1713	18.8516	56.6238	-0.436485	-1.75262	0.450715	0.07589	-0.53088	1.19267
79	2	2	21	2.07446	49.1523	7.49473	12.4912	61.2579	-1.78575	0.187409	0.479043	0.0664	0.21597	0.57928
80	2	2	23	1.87526	45.9218	5.15218	14.4261	57.7412	0.967218	0.282512	-1.46664	0.07647	0.41809	-0.18672
81	2	2	19	2.07031	52.3758	9.05357	21.3657	57.2819	-0.856486	3.01366	2.00395	0.05846	0.81218	0.98611
82	2	2	21	2.04444	51.3691	5.61762	15.7694	55.0642	0.666148	-2.85752	-2.74812	0.086	-0.2412	0.01182
83	2	2	18	2.17952	51.7341	8.83814	11.5235	63.745	2.26136	3.18166	3.91148	0.07373	-0.95412	-0.1742
84	2	2	18	2.07155	47.7995	9.33347	19.2308	58.9744	-0.433698	-1.85683	1.25164	0.04437	0.76143	0.04945
85	2	2	19	2.16773	50.0314	10.1742	17.1071	55.6805	-0.970042	-0.10445	-1.45737	0.07816	-0.983	0.30128
86	2	2	19	2.29635	54.9513	8.65659	13.0623	53.7825	-0.856008	-3.29032	-3.88647	0.09119	-0.98037	1.02602
87	2	2	19	2.15693	47.7348	11.1786	17.2826	58.0334	-1.42632	-2.63234	-0.112014	0.06548	-0.56593	-0.49369
88	2	2	19	2.1203	51.7691	8.23472	18.859	57.6551	-0.465406	-0.655334	-0.918101	0.07093	-1.29764	0.24773
89	2	2	18	2.03814	48.9866	9.09014	15.6371	54.5563	-0.716859	-0.833699	-1.24269	0.06459	-0.1306	0.40284
90	2	2	19	2.11905	47.8019	12.255	13.6335	60.9711	1.03643	-0.213265	0.065259	0.07687	-0.24076	-0.17699
91	2	2	20	2.3415	50.0849	12.7907	19.7674	62.7907	0.387656	4.24396	3.11035	0.10189	-1.24693	-0.34367
92	2	2	19	1.81919	40.9658	6.78363	13.3038	60.1032	-0.258746	-6.36427	-4.56816	0.10756	0.21491	0.33945
93	2	2	18	2.19763	49.2675	8.50394	12.0864	60.2401	1.78402	-5.52447	-3.64002	0.06279	1.34621	0.41961
94	2	2	20	2.37588	51.009	8.51689	18.2269	60.2716	0.714845	-1.66196	-2.3656	0.10952	-0.72876	0.6156
95	2	2	20	2.22783	53.3531	8.69103	15.2481	55.416	-0.799283	-1.8652	-5.09198	0.10455	-1.03892	0.96815
96	2	2	22	2.29474	46.4496	12.085	23.0975	57.1396	0.879843	-2.39617	-0.895154	0.05417	0.23658	-0.1368
97	2	2	22	1.90822	45.6063	9.40916	18.8183	49.4121	0.304013	2.52047	2.20109	0.07892	-1.24062	0.00172
98	2	2	19	1.94636	43.904	7.59494	17.7215	59.5071	3.38931	1.18621	1.83267	0.10047	-1.49517	0.32296
99	2	2	22	2.08976	48.2369	6.31976	12.9091	52.8228	-0.346402	0.024393	-2.45599	0.05317	0.25096	-0.16636
100	2	2	18	1.89702	45.7502	7.24087	11.9633	53.5676	0.205587	1.67085	2.68403	0.06078	-0.13612	-0.35831
101	2	2	20	2.06936	46.2122	10.4374	21.5173	68.3958	0.812532	0.192228	0.467386	0.06051	-0.08147	0.79105
102	2	2	19	2.2442	52.2292	8.43312	13.3067	61.5475	-0.351591	1.90433	4.34793	0.0776	-1.32968	-0.12637
103	2	2	20	2.15569	51.5819	8.04598	11.5516	62.069	1.50532	4.94113	0.705239	0.09477	-1.0614	-0.68323
104	2	2	19	2.02238	45.2434	8.83607	16.2929	57.5363	1.32885	-1.36755	-2.13574	0.06058	0.6122	0.23348
105	2	2	21	2.21638	46.8846	8.62556	13.5544	55.4637	0.593304	-1.47553	-0.066646	0.08573	-1.66361	-0.70172
106	2	2	19	2.14456	50.4298	9.05814	20.2234	62.9575	1.01611	2.54083	1.87719	0.08526	-0.72203	0.4599
107	2	2	22	2.06188	49.0027	7.8937	13.0419	51.9249	1.15808	1.29318	0.349859	0.1422	-2.72066	0.07848
108	2	2	19	1.91797	44.9597	9.59725	21.4271	61.9461	3.69608	-2.13345	-5.02993	0.12985	0.03227	1.21959
109	2	2	19	2.1283	51.4523	8.77797	16.4952	54.8733	0.195739	3.97703	2.8032	0.0855	-0.79797	-0.7212
110	2	2	18	1.87879	41.141	10.2054	16.5043	56.9761	0.728105	-3.31351	0.478208	0.06628	0.74224	0.69201
111	2	2	18	2.18726	49.2231	7.2242	19.2645	61.4175	0.53152	-6.06601	-5.54777	0.08429	-0.84349	0.3173
112	2	2	19	2.19543	50.1631	9.4684	14.9709	52.8178	-0.826337	-1.80658	-0.954263	0.05255	0.22091	-0.15743
113	2	2	19	1.97898	44.5641	11.9039	17.8955	60.7217	-0.866362	0.61281	-0.491627	0.09932	-2.16014	-0.1986
114	2	2	18	2.03323	50.0322	10.1308	15.4229	54.9417	1.42959	4.15518	3.14319	0.0713	-0.72937	-0.06921
115	2	2	19	2.15388	49.8901	8.62069	14.6805	63.4427	0.683396	2.83631	1.63296	0.0575	-0.19493	0.2413
116	2	2	18	2.05793	45.9727	11.5942	21.8039	64.223	-2.28483	0.645877	1.51761	0.08908	-1.43114	0.52387
117	2	2	20	1.92565	47.3718	6.96921	15.2776	55.7658	0.186396	-0.678659	-3.36725	0.07442	0.61728	0.52416
118	2	2	20	2.08249	45.8999	11.3113	17.4877	54.9614	0.711627	2.17745	2.50494	0.07095	-0.52113	-0.6463
119	2	2	19	2.06779	47.3533	10.4623	19.7963	55.811	1.03741	5.17027	3.08928	0.07928	-1.31414	-0.34992
120	2	2	22	2.13628	49.8454	8.20831	16.2516	62.7815	-1.74326	0.708916	1.4564	0.08392	0.61001	0.21146
121	2	2	22	2.05131	49.5359	13.7489	16.2487	60.0474	-0.561312	3.60926	3.90903	0.05596	0.22167	0.67359
122	2	2	18	1.97841	46.568	8.50394	15.8183	51.7694	0.777308	0.616843	1.32809	0.05207	0.43462	0.53961
123	2	2	18	2.0476	48.2955	7.69723	17.8957	57	1.78559	-2.77552	-3.04578	0.14336	-0.73387	0.97487
124	2	2	20	1.92972	46.8895	5.99719	11.7614	50.5742	1.42154	-1.80448	-3.94494	0.0912	-0.23804	0.71356
125	2	2	18	2.34464	54.1526	8.3171	13.5552	50.9529	0.2542	0.255044	-0.862433	0.09486	-1.2575	0.13072
126	2	2	19	2.06714	46.2252	12.2523	18.3278	58.57	1.81214	1.31925	1.84521	0.03776	0.50412	0.41959
127	2	2	19	2.03355	50.8796	9.16107	13.6828	47.7242	1.98442	-0.642851	-1.99982	0.11296	-1.17836	0.9918
128	2	2	21	2.26286	50.822	8.30455	11.803	52.9671	-1.91927	3.08775	1.36723	0.0876	-1.17905	-0.57918
129	2	2	20	2.02119	45.6223	4.87479	6.21416	54.8549	0.080483	-0.115647	-0.731865	0.08337	-0.20681	-1.04723
130	2	2	21	2.05037	51.3826	6.37674	13.146	50.5736	0.111583	1.10014	-0.083959	0.05974	-0.78451	0.27878
131	2	2	20	2.06349	46.6798	5.99511	10.6468	63.4899	-0.492112	-1.84918	-1.1028	0.06085	-0.20882	0.23426
132	2	2	18	1.96464	44.9178	8.44828	13.9582	65.2926	1.30069	-3.04417	0.821281	0.12988	-1.2737	0.54989
133	2	2	21	2.02186	45.4781	9.63855	12.1083	60.241	0.945545	2.44536	1.49973	0.07049	-0.46796	-0.05982
134	2	2	22	1.96635	47.9969	9.82034	16.0211	57.3655	-1.65378	4.16078	0.342678	0.06507	-0.22386	0.26216
135	2	2	19	2.31513	50.015	7.13477	14.4664	53.6296	0.095865	-1.7714	-3.05775	0.06768	-0.15743	-0.28071
136	2	2	18	2.27024	51.057	9.69874	8.3166	58.913	-0.324234	0.169811	0.186563	0.08068	-1.15015	-0.04233
137	2	2	17	1.93337	47.5031	8.72705	16.0445	51.8361	0.956836	0.189475	-0.112197	0.06259	-0.24366	1.35727
138	2	2	19	1.97864	47.0415	9.59725	22.6487	52.4988	0.381864	4.43977	3.44785	0.10254	-2.66286	-0.10108
139	2	2	18	2.21189	48.8141	8.0032	12.7173	59.4881	-0.945022	-3.59428	-1.44126	0.08067	-1.18136	-0.68371
140	2	2	22	2.11403	50.4065	9.2517	11.5326	64.2618	-1.36168	1.20941	0.639812	0.09472	-2.28713	0.1376
141	2	2	20	2.21112	50.2934	10.7075	16.6985	55.9167	-0.716477	-2.63308	-4.06931	0.11893	-1.42526	0.10973
142	2	2	20	2.26766	54.5468	6.02366	8.43312	53.0219	-1.22256	-2.78214	-1.0823	0.08853	-0.41119	0.00434
143	2	2	20	2.39564	55.1054	8.43312	14.5069	48.2495	-0.342913	-2.18446	-0.279913	0.10588	-0.85308	0.18976
144	2	2	21	2.42797	56.1935	9.5723	14.9282	55.3169	-3.34817	-2.18522	-2.33345	0.10492	-1.08001	-0.43409
145	2	2	19	2.06512	46.3026	8.77122	14.4578	57.8313	1.15666	0.893345	-2.79179	0.12917	-1.62532	0.67157
146	2	2	18	1.97025	46.7796	6.96498	12.8218	61.5678	-0.016202	0.92916	-0.226206	0.06492	-0.80105	-0.16042
147	2	2	18	2.43495	53.3179	9.23711	13.4103	57.5719	-1.95123	-1.31981	-2.16401	0.13034	-1.30122	-1.00591
